# Supplementary material for: Conserved genetic markers reveal widespread diatom sexual reproduction in the global ocean
Source: Nat Commun. 2025 Nov 14;16:10029. doi: 10.1038/s41467-025-65296-9 (PMC12618581; doi:10.1038/s41467-025-65296-9)
Supplement: Supplementary file 4 — Source data [file 41467_2025_65296_MOESM4_ESM.xlsx]

## Sheet: Fig1b
Sexual cell stage	Species	Up_or_downregulated	Frequency_updown
A	Cylindrotheca_closterium	down	1599
GZ	Cylindrotheca_closterium	down	536
overall	Cylindrotheca_closterium	down	2083
P	Cylindrotheca_closterium	down	466
A	Pseudo-nitzschia_multistriata	down	1081
GZ	Pseudo-nitzschia_multistriata	down	1566
overall	Pseudo-nitzschia_multistriata	down	2138
S	Pseudo-nitzschia_multistriata	down	924
A	Seminavis_robusta	down	1342
GZ	Seminavis_robusta	down	1884
overall	Seminavis_robusta	down	4258
P	Seminavis_robusta	down	2240
S_MT-	Seminavis_robusta	down	787
S_MT+	Seminavis_robusta	down	36
GZ	Skeletonema_marinoi	down	232
overall	Skeletonema_marinoi	down	229
P	Skeletonema_marinoi	down	25
A	Cylindrotheca_closterium	up	2100
GZ	Cylindrotheca_closterium	up	1590
overall	Cylindrotheca_closterium	up	2561
P	Cylindrotheca_closterium	up	246
A	Pseudo-nitzschia_multistriata	up	1621
GZ	Pseudo-nitzschia_multistriata	up	1959
overall	Pseudo-nitzschia_multistriata	up	2351
S	Pseudo-nitzschia_multistriata	up	948
A	Seminavis_robusta	up	1849
GZ	Seminavis_robusta	up	2130
overall	Seminavis_robusta	up	4299
P	Seminavis_robusta	up	2235
S_MT-	Seminavis_robusta	up	1538
S_MT+	Seminavis_robusta	up	364
GZ	Skeletonema_marinoi	up	895
overall	Skeletonema_marinoi	up	1517
P	Skeletonema_marinoi	up	1116

## Sheet: Fig3b
gene_ID	Marker	class	CPM
Sro1007_g230470	M7	Vegetative	0
Sro1099_g241090	M8	Vegetative	1.67
Sro1099_g241100	M8	Vegetative	18.61
Sro131_g062230	M6	Vegetative	2.49
Sro1934_g306290	M9	Vegetative	1.33
Sro20_g014460	M7	Vegetative	2.04
Sro37_g023460	M4	Vegetative	0.11
Sro37_g023470	M4	Vegetative	1.1
Sro453_g146170	M1	Vegetative	0.06
Sro587_g171310	M3	Vegetative	0.37
Sro702_g189950	M10	Vegetative	5.41
Sro810_g205790	M2	Vegetative	0
Sro1007_g230470	M7	Vegetative	0.03
Sro1099_g241090	M8	Vegetative	1.31
Sro1099_g241100	M8	Vegetative	22.71
Sro131_g062230	M6	Vegetative	1.95
Sro1934_g306290	M9	Vegetative	1.79
Sro20_g014460	M7	Vegetative	1.93
Sro37_g023460	M4	Vegetative	0.08
Sro37_g023470	M4	Vegetative	0.87
Sro453_g146170	M1	Vegetative	0.03
Sro587_g171310	M3	Vegetative	0.16
Sro702_g189950	M10	Vegetative	5.23
Sro810_g205790	M2	Vegetative	0
Sro1007_g230470	M7	Vegetative	0.13
Sro1099_g241090	M8	Vegetative	1.8
Sro1099_g241100	M8	Vegetative	22.87
Sro131_g062230	M6	Vegetative	2.05
Sro1934_g306290	M9	Vegetative	1.95
Sro20_g014460	M7	Vegetative	1.33
Sro37_g023460	M4	Vegetative	0.1
Sro37_g023470	M4	Vegetative	0.75
Sro453_g146170	M1	Vegetative	0.03
Sro587_g171310	M3	Vegetative	0.2
Sro702_g189950	M10	Vegetative	5.06
Sro810_g205790	M2	Vegetative	0
Sro1007_g230470	M7	Vegetative	1.68
Sro1099_g241090	M8	Vegetative	3.36
Sro1099_g241100	M8	Vegetative	28.6
Sro131_g062230	M6	Vegetative	211.34
Sro1934_g306290	M9	Vegetative	0.34
Sro20_g014460	M7	Vegetative	0
Sro37_g023460	M4	Vegetative	0
Sro37_g023470	M4	Vegetative	10.09
Sro453_g146170	M1	Vegetative	0
Sro587_g171310	M3	Vegetative	9.42
Sro702_g189950	M10	Vegetative	2.02
Sro810_g205790	M2	Vegetative	0.34
Sro1007_g230470	M7	Vegetative	0.89
Sro1099_g241090	M8	Vegetative	2.68
Sro1099_g241100	M8	Vegetative	44.13
Sro131_g062230	M6	Vegetative	196.11
Sro1934_g306290	M9	Vegetative	0.3
Sro20_g014460	M7	Vegetative	0.6
Sro37_g023460	M4	Vegetative	0.3
Sro37_g023470	M4	Vegetative	10.43
Sro453_g146170	M1	Vegetative	0
Sro587_g171310	M3	Vegetative	9.24
Sro702_g189950	M10	Vegetative	2.38
Sro810_g205790	M2	Vegetative	0
Sro1007_g230470	M7	Vegetative	1.1
Sro1099_g241090	M8	Vegetative	0.74
Sro1099_g241100	M8	Vegetative	18.38
Sro131_g062230	M6	Vegetative	151.15
Sro1934_g306290	M9	Vegetative	1.1
Sro20_g014460	M7	Vegetative	1.1
Sro37_g023460	M4	Vegetative	0.37
Sro37_g023470	M4	Vegetative	9.21
Sro453_g146170	M1	Vegetative	0
Sro587_g171310	M3	Vegetative	11.4
Sro702_g189950	M10	Vegetative	0.74
Sro810_g205790	M2	Vegetative	0.37
Sro1007_g230470	M7	Vegetative	0.09
Sro1099_g241090	M8	Vegetative	3.18
Sro1099_g241100	M8	Vegetative	35.89
Sro131_g062230	M6	Vegetative	2.04
Sro1934_g306290	M9	Vegetative	4.52
Sro20_g014460	M7	Vegetative	1.05
Sro37_g023460	M4	Vegetative	0
Sro37_g023470	M4	Vegetative	0.94
Sro453_g146170	M1	Vegetative	0.03
Sro587_g171310	M3	Vegetative	0.11
Sro702_g189950	M10	Vegetative	2.67
Sro810_g205790	M2	Vegetative	0
Sro1007_g230470	M7	Vegetative	0.17
Sro1099_g241090	M8	Vegetative	2.55
Sro1099_g241100	M8	Vegetative	33.15
Sro131_g062230	M6	Vegetative	2.56
Sro1934_g306290	M9	Vegetative	2.68
Sro20_g014460	M7	Vegetative	1.25
Sro37_g023460	M4	Vegetative	0.03
Sro37_g023470	M4	Vegetative	0.58
Sro453_g146170	M1	Vegetative	0.03
Sro587_g171310	M3	Vegetative	0.15
Sro702_g189950	M10	Vegetative	1.86
Sro810_g205790	M2	Vegetative	0.03
Sro1007_g230470	M7	Vegetative	0.06
Sro1099_g241090	M8	Vegetative	3.53
Sro1099_g241100	M8	Vegetative	29.29
Sro131_g062230	M6	Vegetative	4.96
Sro1934_g306290	M9	Vegetative	2.13
Sro20_g014460	M7	Vegetative	0.71
Sro37_g023460	M4	Vegetative	0.19
Sro37_g023470	M4	Vegetative	0.87
Sro453_g146170	M1	Vegetative	0
Sro587_g171310	M3	Vegetative	0.16
Sro702_g189950	M10	Vegetative	2.91
Sro810_g205790	M2	Vegetative	0.1
Sro1007_g230470	M7	Vegetative	0.38
Sro1099_g241090	M8	Vegetative	2.65
Sro1099_g241100	M8	Vegetative	39.38
Sro131_g062230	M6	Vegetative	6.97
Sro1934_g306290	M9	Vegetative	0.16
Sro20_g014460	M7	Vegetative	0.76
Sro37_g023460	M4	Vegetative	0.16
Sro37_g023470	M4	Vegetative	0.86
Sro453_g146170	M1	Vegetative	0.81
Sro587_g171310	M3	Vegetative	5.79
Sro702_g189950	M10	Vegetative	9.44
Sro810_g205790	M2	Vegetative	2.05
Sro1007_g230470	M7	Vegetative	0.24
Sro1099_g241090	M8	Vegetative	2.13
Sro1099_g241100	M8	Vegetative	45.75
Sro131_g062230	M6	Vegetative	5.74
Sro1934_g306290	M9	Vegetative	0.53
Sro20_g014460	M7	Vegetative	1.01
Sro37_g023460	M4	Vegetative	0.41
Sro37_g023470	M4	Vegetative	0.77
Sro453_g146170	M1	Vegetative	0.77
Sro587_g171310	M3	Vegetative	5.45
Sro702_g189950	M10	Vegetative	6.75
Sro810_g205790	M2	Vegetative	2.01
Sro1007_g230470	M7	Vegetative	0.35
Sro1099_g241090	M8	Vegetative	1.74
Sro1099_g241100	M8	Vegetative	29.31
Sro131_g062230	M6	Vegetative	6.92
Sro1934_g306290	M9	Vegetative	0.35
Sro20_g014460	M7	Vegetative	0.76
Sro37_g023460	M4	Vegetative	0.12
Sro37_g023470	M4	Vegetative	0.47
Sro453_g146170	M1	Vegetative	0.52
Sro587_g171310	M3	Vegetative	4.36
Sro702_g189950	M10	Vegetative	6.99
Sro810_g205790	M2	Vegetative	2.97
Sro1007_g230470	M7	Vegetative	0.04
Sro1099_g241090	M8	Vegetative	4.38
Sro1099_g241100	M8	Vegetative	56.63
Sro131_g062230	M6	Vegetative	1.02
Sro1934_g306290	M9	Vegetative	3.93
Sro20_g014460	M7	Vegetative	0.67
Sro37_g023460	M4	Vegetative	0.07
Sro37_g023470	M4	Vegetative	1.59
Sro453_g146170	M1	Vegetative	0.04
Sro587_g171310	M3	Vegetative	0.28
Sro702_g189950	M10	Vegetative	2.97
Sro810_g205790	M2	Vegetative	0
Sro1007_g230470	M7	Vegetative	0.35
Sro1099_g241090	M8	Vegetative	3.84
Sro1099_g241100	M8	Vegetative	51.44
Sro131_g062230	M6	Vegetative	1.24
Sro1934_g306290	M9	Vegetative	2.95
Sro20_g014460	M7	Vegetative	0.98
Sro37_g023460	M4	Vegetative	0.03
Sro37_g023470	M4	Vegetative	1.62
Sro453_g146170	M1	Vegetative	0.03
Sro587_g171310	M3	Vegetative	0.1
Sro702_g189950	M10	Vegetative	3.84
Sro810_g205790	M2	Vegetative	0.1
Sro1007_g230470	M7	Vegetative	0.06
Sro1099_g241090	M8	Vegetative	5.61
Sro1099_g241100	M8	Vegetative	60.2
Sro131_g062230	M6	Vegetative	1.3
Sro1934_g306290	M9	Vegetative	2.28
Sro20_g014460	M7	Vegetative	0.89
Sro37_g023460	M4	Vegetative	0.06
Sro37_g023470	M4	Vegetative	1.4
Sro453_g146170	M1	Vegetative	0
Sro587_g171310	M3	Vegetative	0.03
Sro702_g189950	M10	Vegetative	4.32
Sro810_g205790	M2	Vegetative	0
Sro1007_g230470	M7	Vegetative	0.37
Sro1099_g241090	M8	Vegetative	3.08
Sro1099_g241100	M8	Vegetative	30.51
Sro131_g062230	M6	Vegetative	2.03
Sro1934_g306290	M9	Vegetative	3.64
Sro20_g014460	M7	Vegetative	1.5
Sro37_g023460	M4	Vegetative	0.06
Sro37_g023470	M4	Vegetative	0.52
Sro453_g146170	M1	Vegetative	0.12
Sro587_g171310	M3	Vegetative	1.16
Sro702_g189950	M10	Vegetative	4.34
Sro810_g205790	M2	Vegetative	0.03
Sro1007_g230470	M7	Vegetative	0.36
Sro1099_g241090	M8	Vegetative	2.29
Sro1099_g241100	M8	Vegetative	24.95
Sro131_g062230	M6	Vegetative	4.73
Sro1934_g306290	M9	Vegetative	2.54
Sro20_g014460	M7	Vegetative	1.66
Sro37_g023460	M4	Vegetative	0.06
Sro37_g023470	M4	Vegetative	0.21
Sro453_g146170	M1	Vegetative	0
Sro587_g171310	M3	Vegetative	0.94
Sro702_g189950	M10	Vegetative	3.88
Sro810_g205790	M2	Vegetative	0
Sro1007_g230470	M7	Vegetative	0.22
Sro1099_g241090	M8	Vegetative	3.19
Sro1099_g241100	M8	Vegetative	28.6
Sro131_g062230	M6	Vegetative	3.87
Sro1934_g306290	M9	Vegetative	2.23
Sro20_g014460	M7	Vegetative	1.33
Sro37_g023460	M4	Vegetative	0.1
Sro37_g023470	M4	Vegetative	0.54
Sro453_g146170	M1	Vegetative	0
Sro587_g171310	M3	Vegetative	1.14
Sro702_g189950	M10	Vegetative	4.7
Sro810_g205790	M2	Vegetative	0.03
Sro1007_g230470	M7	Vegetative	0.06
Sro1099_g241090	M8	Vegetative	1.37
Sro1099_g241100	M8	Vegetative	23.4
Sro131_g062230	M6	Vegetative	10.24
Sro1934_g306290	M9	Vegetative	1.7
Sro20_g014460	M7	Vegetative	2.82
Sro37_g023460	M4	Vegetative	0.06
Sro37_g023470	M4	Vegetative	1.09
Sro453_g146170	M1	Vegetative	0.15
Sro587_g171310	M3	Vegetative	0.39
Sro702_g189950	M10	Vegetative	19.82
Sro810_g205790	M2	Vegetative	0
Sro1007_g230470	M7	Vegetative	0.06
Sro1099_g241090	M8	Vegetative	2.45
Sro1099_g241100	M8	Vegetative	32.12
Sro131_g062230	M6	Vegetative	3.9
Sro1934_g306290	M9	Vegetative	1.51
Sro20_g014460	M7	Vegetative	2.48
Sro37_g023460	M4	Vegetative	0.18
Sro37_g023470	M4	Vegetative	0.39
Sro453_g146170	M1	Vegetative	0.06
Sro587_g171310	M3	Vegetative	0.21
Sro702_g189950	M10	Vegetative	9.74
Sro810_g205790	M2	Vegetative	0.03
Sro1007_g230470	M7	Vegetative	0.21
Sro1099_g241090	M8	Vegetative	1.32
Sro1099_g241100	M8	Vegetative	21.66
Sro131_g062230	M6	Vegetative	7.17
Sro1934_g306290	M9	Vegetative	1.64
Sro20_g014460	M7	Vegetative	1.92
Sro37_g023460	M4	Vegetative	0.07
Sro37_g023470	M4	Vegetative	0.98
Sro453_g146170	M1	Vegetative	0.07
Sro587_g171310	M3	Vegetative	0.14
Sro702_g189950	M10	Vegetative	0.8
Sro810_g205790	M2	Vegetative	0
Sro1007_g230470	M7	Vegetative	0.07
Sro1099_g241090	M8	Vegetative	2.18
Sro1099_g241100	M8	Vegetative	26.37
Sro131_g062230	M6	Vegetative	2.3
Sro1934_g306290	M9	Vegetative	4.84
Sro20_g014460	M7	Vegetative	1.22
Sro37_g023460	M4	Vegetative	0
Sro37_g023470	M4	Vegetative	0.84
Sro453_g146170	M1	Vegetative	0.03
Sro587_g171310	M3	Vegetative	0.24
Sro702_g189950	M10	Vegetative	28.16
Sro810_g205790	M2	Vegetative	0.03
Sro1007_g230470	M7	Vegetative	0.15
Sro1099_g241090	M8	Vegetative	2.94
Sro1099_g241100	M8	Vegetative	37.04
Sro131_g062230	M6	Vegetative	1.56
Sro1934_g306290	M9	Vegetative	4.2
Sro20_g014460	M7	Vegetative	0.76
Sro37_g023460	M4	Vegetative	0.04
Sro37_g023470	M4	Vegetative	1.09
Sro453_g146170	M1	Vegetative	0.11
Sro587_g171310	M3	Vegetative	0.11
Sro702_g189950	M10	Vegetative	11.54
Sro810_g205790	M2	Vegetative	0.07
Sro1007_g230470	M7	Vegetative	0.16
Sro1099_g241090	M8	Vegetative	1.55
Sro1099_g241100	M8	Vegetative	20.04
Sro131_g062230	M6	Vegetative	2.94
Sro1934_g306290	M9	Vegetative	4.41
Sro20_g014460	M7	Vegetative	1.07
Sro37_g023460	M4	Vegetative	0.1
Sro37_g023470	M4	Vegetative	0.36
Sro453_g146170	M1	Vegetative	0
Sro587_g171310	M3	Vegetative	0.32
Sro702_g189950	M10	Vegetative	1.36
Sro810_g205790	M2	Vegetative	0.03
Sro1007_g230470	M7	Vegetative	0.11
Sro1099_g241090	M8	Vegetative	1.86
Sro1099_g241100	M8	Vegetative	21.77
Sro131_g062230	M6	Vegetative	2.05
Sro1934_g306290	M9	Vegetative	6.41
Sro20_g014460	M7	Vegetative	3.89
Sro37_g023460	M4	Vegetative	0.08
Sro37_g023470	M4	Vegetative	1.22
Sro453_g146170	M1	Vegetative	0.03
Sro587_g171310	M3	Vegetative	0.25
Sro702_g189950	M10	Vegetative	9.12
Sro810_g205790	M2	Vegetative	0.03
Sro1007_g230470	M7	Vegetative	0.08
Sro1099_g241090	M8	Vegetative	1.83
Sro1099_g241100	M8	Vegetative	21
Sro131_g062230	M6	Vegetative	1.67
Sro1934_g306290	M9	Vegetative	5.34
Sro20_g014460	M7	Vegetative	3.06
Sro37_g023460	M4	Vegetative	0.06
Sro37_g023470	M4	Vegetative	0.86
Sro453_g146170	M1	Vegetative	0
Sro587_g171310	M3	Vegetative	0.25
Sro702_g189950	M10	Vegetative	5.7
Sro810_g205790	M2	Vegetative	0
Sro1007_g230470	M7	Vegetative	0.08
Sro1099_g241090	M8	Vegetative	1.65
Sro1099_g241100	M8	Vegetative	13.2
Sro131_g062230	M6	Vegetative	3.21
Sro1934_g306290	M9	Vegetative	2.95
Sro20_g014460	M7	Vegetative	2.47
Sro37_g023460	M4	Vegetative	0.03
Sro37_g023470	M4	Vegetative	0.86
Sro453_g146170	M1	Vegetative	0
Sro587_g171310	M3	Vegetative	0.25
Sro702_g189950	M10	Vegetative	0.53
Sro810_g205790	M2	Vegetative	0
Sro1007_g230470	M7	Vegetative	0.04
Sro1099_g241090	M8	Vegetative	0.2
Sro1099_g241100	M8	Vegetative	4.06
Sro131_g062230	M6	Vegetative	2.88
Sro1934_g306290	M9	Vegetative	5.1
Sro20_g014460	M7	Vegetative	3.48
Sro37_g023460	M4	Vegetative	0.04
Sro37_g023470	M4	Vegetative	1.07
Sro453_g146170	M1	Vegetative	0.08
Sro587_g171310	M3	Vegetative	0.24
Sro702_g189950	M10	Vegetative	0.83
Sro810_g205790	M2	Vegetative	0.08
Sro1007_g230470	M7	Vegetative	0.04
Sro1099_g241090	M8	Vegetative	0.3
Sro1099_g241100	M8	Vegetative	5.33
Sro131_g062230	M6	Vegetative	2.27
Sro1934_g306290	M9	Vegetative	3.58
Sro20_g014460	M7	Vegetative	3.65
Sro37_g023460	M4	Vegetative	0
Sro37_g023470	M4	Vegetative	0.52
Sro453_g146170	M1	Vegetative	0
Sro587_g171310	M3	Vegetative	0.07
Sro702_g189950	M10	Vegetative	1.04
Sro810_g205790	M2	Vegetative	0.04
Sro1007_g230470	M7	Vegetative	0.1
Sro1099_g241090	M8	Vegetative	0.38
Sro1099_g241100	M8	Vegetative	4.53
Sro131_g062230	M6	Vegetative	2.55
Sro1934_g306290	M9	Vegetative	4.18
Sro20_g014460	M7	Vegetative	3.82
Sro37_g023460	M4	Vegetative	0.03
Sro37_g023470	M4	Vegetative	1.41
Sro453_g146170	M1	Vegetative	0
Sro587_g171310	M3	Vegetative	0.03
Sro702_g189950	M10	Vegetative	1.1
Sro810_g205790	M2	Vegetative	0
Sro1007_g230470	M7	Vegetative	0
Sro1099_g241090	M8	Vegetative	1.19
Sro1099_g241100	M8	Vegetative	21.68
Sro131_g062230	M6	Vegetative	6.84
Sro1934_g306290	M9	Vegetative	2.21
Sro20_g014460	M7	Vegetative	2.24
Sro37_g023460	M4	Vegetative	0
Sro37_g023470	M4	Vegetative	1.12
Sro453_g146170	M1	Vegetative	0.04
Sro587_g171310	M3	Vegetative	0.04
Sro702_g189950	M10	Vegetative	2.61
Sro810_g205790	M2	Vegetative	0
Sro1007_g230470	M7	Vegetative	0.29
Sro1099_g241090	M8	Vegetative	0.69
Sro1099_g241100	M8	Vegetative	21.26
Sro131_g062230	M6	Vegetative	7.36
Sro1934_g306290	M9	Vegetative	1.52
Sro20_g014460	M7	Vegetative	2.57
Sro37_g023460	M4	Vegetative	0.15
Sro37_g023470	M4	Vegetative	1.31
Sro453_g146170	M1	Vegetative	0.04
Sro587_g171310	M3	Vegetative	0.11
Sro702_g189950	M10	Vegetative	2.68
Sro810_g205790	M2	Vegetative	0.18
Sro1007_g230470	M7	Vegetative	0.19
Sro1099_g241090	M8	Vegetative	0.93
Sro1099_g241100	M8	Vegetative	19.23
Sro131_g062230	M6	Vegetative	9.79
Sro1934_g306290	M9	Vegetative	2.57
Sro20_g014460	M7	Vegetative	2.48
Sro37_g023460	M4	Vegetative	0.03
Sro37_g023470	M4	Vegetative	1.58
Sro453_g146170	M1	Vegetative	0.03
Sro587_g171310	M3	Vegetative	0.06
Sro702_g189950	M10	Vegetative	2.51
Sro810_g205790	M2	Vegetative	0.03
Sro1007_g230470	M7	Vegetative	0.14
Sro1099_g241090	M8	Vegetative	0.17
Sro1099_g241100	M8	Vegetative	2.91
Sro131_g062230	M6	Vegetative	1.79
Sro1934_g306290	M9	Vegetative	2.06
Sro20_g014460	M7	Vegetative	3.99
Sro37_g023460	M4	Vegetative	0.34
Sro37_g023470	M4	Vegetative	0.41
Sro453_g146170	M1	Vegetative	0
Sro587_g171310	M3	Vegetative	0.17
Sro702_g189950	M10	Vegetative	29.92
Sro810_g205790	M2	Vegetative	0
Sro1007_g230470	M7	Vegetative	0.3
Sro1099_g241090	M8	Vegetative	0.62
Sro1099_g241100	M8	Vegetative	9.5
Sro131_g062230	M6	Vegetative	7.5
Sro1934_g306290	M9	Vegetative	1.51
Sro20_g014460	M7	Vegetative	5.91
Sro37_g023460	M4	Vegetative	8.08
Sro37_g023470	M4	Vegetative	1.69
Sro453_g146170	M1	Vegetative	0
Sro587_g171310	M3	Vegetative	0.34
Sro702_g189950	M10	Vegetative	32.77
Sro810_g205790	M2	Vegetative	0
Sro1007_g230470	M7	Vegetative	0.1
Sro1099_g241090	M8	Vegetative	0.52
Sro1099_g241100	M8	Vegetative	5.71
Sro131_g062230	M6	Vegetative	4.24
Sro1934_g306290	M9	Vegetative	1.56
Sro20_g014460	M7	Vegetative	3.93
Sro37_g023460	M4	Vegetative	0.69
Sro37_g023470	M4	Vegetative	0.24
Sro453_g146170	M1	Vegetative	0.03
Sro587_g171310	M3	Vegetative	0.03
Sro702_g189950	M10	Vegetative	61.52
Sro810_g205790	M2	Vegetative	0
Sro1007_g230470	M7	Sexual reproduction	9.02
Sro1099_g241090	M8	Sexual reproduction	0.75
Sro1099_g241100	M8	Sexual reproduction	11.16
Sro131_g062230	M6	Sexual reproduction	20.69
Sro1934_g306290	M9	Sexual reproduction	3.29
Sro20_g014460	M7	Sexual reproduction	19.72
Sro37_g023460	M4	Sexual reproduction	34.33
Sro37_g023470	M4	Sexual reproduction	30.39
Sro453_g146170	M1	Sexual reproduction	7.97
Sro587_g171310	M3	Sexual reproduction	61.14
Sro702_g189950	M10	Sexual reproduction	133.74
Sro810_g205790	M2	Sexual reproduction	6.65
Sro1007_g230470	M7	Sexual reproduction	84.66
Sro1099_g241090	M8	Sexual reproduction	9.54
Sro1099_g241100	M8	Sexual reproduction	128.22
Sro131_g062230	M6	Sexual reproduction	24.23
Sro1934_g306290	M9	Sexual reproduction	8.92
Sro20_g014460	M7	Sexual reproduction	58.7
Sro37_g023460	M4	Sexual reproduction	88.29
Sro37_g023470	M4	Sexual reproduction	190.28
Sro453_g146170	M1	Sexual reproduction	94.43
Sro587_g171310	M3	Sexual reproduction	371.4
Sro702_g189950	M10	Sexual reproduction	86.25
Sro810_g205790	M2	Sexual reproduction	99.21
Sro1007_g230470	M7	Sexual reproduction	88.09
Sro1099_g241090	M8	Sexual reproduction	9.51
Sro1099_g241100	M8	Sexual reproduction	135.67
Sro131_g062230	M6	Sexual reproduction	37.08
Sro1934_g306290	M9	Sexual reproduction	8.61
Sro20_g014460	M7	Sexual reproduction	68.94
Sro37_g023460	M4	Sexual reproduction	65.86
Sro37_g023470	M4	Sexual reproduction	161.53
Sro453_g146170	M1	Sexual reproduction	93.34
Sro587_g171310	M3	Sexual reproduction	424.23
Sro702_g189950	M10	Sexual reproduction	174.21
Sro810_g205790	M2	Sexual reproduction	96.45
Sro1007_g230470	M7	Vegetative	0
Sro1099_g241090	M8	Vegetative	0.65
Sro1099_g241100	M8	Vegetative	5.6
Sro131_g062230	M6	Vegetative	7.92
Sro1934_g306290	M9	Vegetative	1.25
Sro20_g014460	M7	Vegetative	2.22
Sro37_g023460	M4	Vegetative	0.05
Sro37_g023470	M4	Vegetative	0.05
Sro453_g146170	M1	Vegetative	0.09
Sro587_g171310	M3	Vegetative	0.05
Sro702_g189950	M10	Vegetative	47.92
Sro810_g205790	M2	Vegetative	0.19
Sro1007_g230470	M7	Vegetative	0.14
Sro1099_g241090	M8	Vegetative	0.21
Sro1099_g241100	M8	Vegetative	3.93
Sro131_g062230	M6	Vegetative	6.46
Sro1934_g306290	M9	Vegetative	1.57
Sro20_g014460	M7	Vegetative	5.28
Sro37_g023460	M4	Vegetative	27.73
Sro37_g023470	M4	Vegetative	7.96
Sro453_g146170	M1	Vegetative	0
Sro587_g171310	M3	Vegetative	0.18
Sro702_g189950	M10	Vegetative	26.65
Sro810_g205790	M2	Vegetative	0
Sro1007_g230470	M7	Vegetative	0.09
Sro1099_g241090	M8	Vegetative	0.22
Sro1099_g241100	M8	Vegetative	3.91
Sro131_g062230	M6	Vegetative	5.45
Sro1934_g306290	M9	Vegetative	2.71
Sro20_g014460	M7	Vegetative	6.27
Sro37_g023460	M4	Vegetative	33.79
Sro37_g023470	M4	Vegetative	12.36
Sro453_g146170	M1	Vegetative	0.03
Sro587_g171310	M3	Vegetative	0.25
Sro702_g189950	M10	Vegetative	24.75
Sro810_g205790	M2	Vegetative	0
Sro1007_g230470	M7	Sexual reproduction	5.65
Sro1099_g241090	M8	Sexual reproduction	1.55
Sro1099_g241100	M8	Sexual reproduction	20.05
Sro131_g062230	M6	Sexual reproduction	13.37
Sro1934_g306290	M9	Sexual reproduction	4.3
Sro20_g014460	M7	Sexual reproduction	16.04
Sro37_g023460	M4	Sexual reproduction	45.56
Sro37_g023470	M4	Sexual reproduction	37.28
Sro453_g146170	M1	Sexual reproduction	6.43
Sro587_g171310	M3	Sexual reproduction	53.38
Sro702_g189950	M10	Sexual reproduction	136.81
Sro810_g205790	M2	Sexual reproduction	11.51
Sro1007_g230470	M7	Sexual reproduction	21.1
Sro1099_g241090	M8	Sexual reproduction	5.14
Sro1099_g241100	M8	Sexual reproduction	87.27
Sro131_g062230	M6	Sexual reproduction	15.28
Sro1934_g306290	M9	Sexual reproduction	6.82
Sro20_g014460	M7	Sexual reproduction	33.32
Sro37_g023460	M4	Sexual reproduction	45.7
Sro37_g023470	M4	Sexual reproduction	73.69
Sro453_g146170	M1	Sexual reproduction	23.02
Sro587_g171310	M3	Sexual reproduction	155.13
Sro702_g189950	M10	Sexual reproduction	205.56
Sro810_g205790	M2	Sexual reproduction	58.01
Sro1007_g230470	M7	Sexual reproduction	33.55
Sro1099_g241090	M8	Sexual reproduction	7.41
Sro1099_g241100	M8	Sexual reproduction	110.27
Sro131_g062230	M6	Sexual reproduction	24.66
Sro1934_g306290	M9	Sexual reproduction	7.1
Sro20_g014460	M7	Sexual reproduction	32.52
Sro37_g023460	M4	Sexual reproduction	58.47
Sro37_g023470	M4	Sexual reproduction	97.2
Sro453_g146170	M1	Sexual reproduction	40.3
Sro587_g171310	M3	Sexual reproduction	171.35
Sro702_g189950	M10	Sexual reproduction	205.55
Sro810_g205790	M2	Sexual reproduction	80.7
Sro1007_g230470	M7	Vegetative	0.04
Sro1099_g241090	M8	Vegetative	0.73
Sro1099_g241100	M8	Vegetative	9.55
Sro131_g062230	M6	Vegetative	0.82
Sro1934_g306290	M9	Vegetative	5.14
Sro20_g014460	M7	Vegetative	1.25
Sro37_g023460	M4	Vegetative	0.09
Sro37_g023470	M4	Vegetative	0.35
Sro453_g146170	M1	Vegetative	0
Sro587_g171310	M3	Vegetative	0.13
Sro702_g189950	M10	Vegetative	4.79
Sro810_g205790	M2	Vegetative	0.17
Sro1007_g230470	M7	Vegetative	0.08
Sro1099_g241090	M8	Vegetative	1.06
Sro1099_g241100	M8	Vegetative	12.39
Sro131_g062230	M6	Vegetative	1.6
Sro1934_g306290	M9	Vegetative	4.18
Sro20_g014460	M7	Vegetative	1.98
Sro37_g023460	M4	Vegetative	0.04
Sro37_g023470	M4	Vegetative	0.46
Sro453_g146170	M1	Vegetative	0.11
Sro587_g171310	M3	Vegetative	0.15
Sro702_g189950	M10	Vegetative	0.49
Sro810_g205790	M2	Vegetative	0.08
Sro1007_g230470	M7	Vegetative	0.09
Sro1099_g241090	M8	Vegetative	1.24
Sro1099_g241100	M8	Vegetative	18.43
Sro131_g062230	M6	Vegetative	3.13
Sro1934_g306290	M9	Vegetative	2.62
Sro20_g014460	M7	Vegetative	2.31
Sro37_g023460	M4	Vegetative	5.48
Sro37_g023470	M4	Vegetative	4.18
Sro453_g146170	M1	Vegetative	0.14
Sro587_g171310	M3	Vegetative	0.46
Sro702_g189950	M10	Vegetative	11.31
Sro810_g205790	M2	Vegetative	0.09
Sro1007_g230470	M7	Sexual reproduction	3.83
Sro1099_g241090	M8	Sexual reproduction	3.59
Sro1099_g241100	M8	Sexual reproduction	48.56
Sro131_g062230	M6	Sexual reproduction	5.53
Sro1934_g306290	M9	Sexual reproduction	3.86
Sro20_g014460	M7	Sexual reproduction	5.37
Sro37_g023460	M4	Sexual reproduction	13.64
Sro37_g023470	M4	Sexual reproduction	14.72
Sro453_g146170	M1	Sexual reproduction	3.04
Sro587_g171310	M3	Sexual reproduction	14.97
Sro702_g189950	M10	Sexual reproduction	53.19
Sro810_g205790	M2	Sexual reproduction	29.62
Sro1007_g230470	M7	Sexual reproduction	6.8
Sro1099_g241090	M8	Sexual reproduction	4.83
Sro1099_g241100	M8	Sexual reproduction	65.25
Sro131_g062230	M6	Sexual reproduction	5.93
Sro1934_g306290	M9	Sexual reproduction	5.74
Sro20_g014460	M7	Sexual reproduction	5.99
Sro37_g023460	M4	Sexual reproduction	15.62
Sro37_g023470	M4	Sexual reproduction	19.39
Sro453_g146170	M1	Sexual reproduction	4.49
Sro587_g171310	M3	Sexual reproduction	27.6
Sro702_g189950	M10	Sexual reproduction	35.42
Sro810_g205790	M2	Sexual reproduction	46
Sro1007_g230470	M7	Vegetative	0.24
Sro1099_g241090	M8	Vegetative	1.08
Sro1099_g241100	M8	Vegetative	15.57
Sro131_g062230	M6	Vegetative	3.46
Sro1934_g306290	M9	Vegetative	3.94
Sro20_g014460	M7	Vegetative	2.09
Sro37_g023460	M4	Vegetative	0.03
Sro37_g023470	M4	Vegetative	0.45
Sro453_g146170	M1	Vegetative	0
Sro587_g171310	M3	Vegetative	0.24
Sro702_g189950	M10	Vegetative	21.11
Sro810_g205790	M2	Vegetative	0
Sro1007_g230470	M7	Vegetative	0
Sro1099_g241090	M8	Vegetative	0.79
Sro1099_g241100	M8	Vegetative	10.29
Sro131_g062230	M6	Vegetative	5.05
Sro1934_g306290	M9	Vegetative	3.64
Sro20_g014460	M7	Vegetative	3.8
Sro37_g023460	M4	Vegetative	0
Sro37_g023470	M4	Vegetative	0.29
Sro453_g146170	M1	Vegetative	0
Sro587_g171310	M3	Vegetative	0.13
Sro702_g189950	M10	Vegetative	21.54
Sro810_g205790	M2	Vegetative	0
Sro1007_g230470	M7	Vegetative	0.27
Sro1099_g241090	M8	Vegetative	1.5
Sro1099_g241100	M8	Vegetative	16.78
Sro131_g062230	M6	Vegetative	5.05
Sro1934_g306290	M9	Vegetative	4.58
Sro20_g014460	M7	Vegetative	2.32
Sro37_g023460	M4	Vegetative	0.12
Sro37_g023470	M4	Vegetative	0.24
Sro453_g146170	M1	Vegetative	0.09
Sro587_g171310	M3	Vegetative	0.36
Sro702_g189950	M10	Vegetative	23.86
Sro810_g205790	M2	Vegetative	0.03
Sro1007_g230470	M7	Vegetative	0.63
Sro1099_g241090	M8	Vegetative	1
Sro1099_g241100	M8	Vegetative	10.28
Sro131_g062230	M6	Vegetative	13.29
Sro1934_g306290	M9	Vegetative	3.09
Sro20_g014460	M7	Vegetative	2.31
Sro37_g023460	M4	Vegetative	0.2
Sro37_g023470	M4	Vegetative	3.77
Sro453_g146170	M1	Vegetative	0
Sro587_g171310	M3	Vegetative	2.2
Sro702_g189950	M10	Vegetative	3.09
Sro810_g205790	M2	Vegetative	1.03
Sro1007_g230470	M7	Vegetative	0.53
Sro1099_g241090	M8	Vegetative	0
Sro1099_g241100	M8	Vegetative	1.41
Sro131_g062230	M6	Vegetative	22.24
Sro1934_g306290	M9	Vegetative	3.29
Sro20_g014460	M7	Vegetative	2.53
Sro37_g023460	M4	Vegetative	0.09
Sro37_g023470	M4	Vegetative	2.03
Sro453_g146170	M1	Vegetative	0
Sro587_g171310	M3	Vegetative	0.76
Sro702_g189950	M10	Vegetative	3.32
Sro810_g205790	M2	Vegetative	0.62
Sro1007_g230470	M7	Vegetative	0.92
Sro1099_g241090	M8	Vegetative	0.34
Sro1099_g241100	M8	Vegetative	4.21
Sro131_g062230	M6	Vegetative	15.2
Sro1934_g306290	M9	Vegetative	3.42
Sro20_g014460	M7	Vegetative	2.19
Sro37_g023460	M4	Vegetative	0.22
Sro37_g023470	M4	Vegetative	3.28
Sro453_g146170	M1	Vegetative	0.02
Sro587_g171310	M3	Vegetative	1.39
Sro702_g189950	M10	Vegetative	2.25
Sro810_g205790	M2	Vegetative	0.58
Sro1007_g230470	M7	Vegetative	0.73
Sro1099_g241090	M8	Vegetative	1.05
Sro1099_g241100	M8	Vegetative	15.26
Sro131_g062230	M6	Vegetative	0.32
Sro1934_g306290	M9	Vegetative	9.22
Sro20_g014460	M7	Vegetative	2.53
Sro37_g023460	M4	Vegetative	0
Sro37_g023470	M4	Vegetative	1.13
Sro453_g146170	M1	Vegetative	0
Sro587_g171310	M3	Vegetative	2.38
Sro702_g189950	M10	Vegetative	2.26
Sro810_g205790	M2	Vegetative	0.1
Sro1007_g230470	M7	Vegetative	0.59
Sro1099_g241090	M8	Vegetative	1.2
Sro1099_g241100	M8	Vegetative	18.03
Sro131_g062230	M6	Vegetative	0.45
Sro1934_g306290	M9	Vegetative	10
Sro20_g014460	M7	Vegetative	2.52
Sro37_g023460	M4	Vegetative	0.14
Sro37_g023470	M4	Vegetative	1.37
Sro453_g146170	M1	Vegetative	0
Sro587_g171310	M3	Vegetative	2.19
Sro702_g189950	M10	Vegetative	1.51
Sro810_g205790	M2	Vegetative	0
Sro1007_g230470	M7	Vegetative	0.64
Sro1099_g241090	M8	Vegetative	0.4
Sro1099_g241100	M8	Vegetative	8.17
Sro131_g062230	M6	Vegetative	0.72
Sro1934_g306290	M9	Vegetative	8.3
Sro20_g014460	M7	Vegetative	2.62
Sro37_g023460	M4	Vegetative	0.13
Sro37_g023470	M4	Vegetative	1.44
Sro453_g146170	M1	Vegetative	0
Sro587_g171310	M3	Vegetative	1.94
Sro702_g189950	M10	Vegetative	2.75
Sro810_g205790	M2	Vegetative	0.08
Sro1007_g230470	M7	Vegetative	0.05
Sro1099_g241090	M8	Vegetative	1.56
Sro1099_g241100	M8	Vegetative	19.17
Sro131_g062230	M6	Vegetative	1.99
Sro1934_g306290	M9	Vegetative	2.97
Sro20_g014460	M7	Vegetative	1.56
Sro37_g023460	M4	Vegetative	0
Sro37_g023470	M4	Vegetative	0.16
Sro453_g146170	M1	Vegetative	0
Sro587_g171310	M3	Vegetative	0.16
Sro702_g189950	M10	Vegetative	33.26
Sro810_g205790	M2	Vegetative	0
Sro1007_g230470	M7	Vegetative	0.22
Sro1099_g241090	M8	Vegetative	4.16
Sro1099_g241100	M8	Vegetative	69.68
Sro131_g062230	M6	Vegetative	1.92
Sro1934_g306290	M9	Vegetative	4
Sro20_g014460	M7	Vegetative	1.42
Sro37_g023460	M4	Vegetative	0
Sro37_g023470	M4	Vegetative	0.11
Sro453_g146170	M1	Vegetative	0
Sro587_g171310	M3	Vegetative	0
Sro702_g189950	M10	Vegetative	5.53
Sro810_g205790	M2	Vegetative	0
Sro1007_g230470	M7	Vegetative	0
Sro1099_g241090	M8	Vegetative	5.82
Sro1099_g241100	M8	Vegetative	5.91
Sro131_g062230	M6	Vegetative	1.07
Sro1934_g306290	M9	Vegetative	9.76
Sro20_g014460	M7	Vegetative	0.09
Sro37_g023460	M4	Vegetative	0
Sro37_g023470	M4	Vegetative	0
Sro453_g146170	M1	Vegetative	0
Sro587_g171310	M3	Vegetative	0
Sro702_g189950	M10	Vegetative	78.58
Sro810_g205790	M2	Vegetative	0
Sro1007_g230470	M7	Vegetative	0
Sro1099_g241090	M8	Vegetative	0.89
Sro1099_g241100	M8	Vegetative	13.39
Sro131_g062230	M6	Vegetative	4.8
Sro1934_g306290	M9	Vegetative	1.09
Sro20_g014460	M7	Vegetative	2.13
Sro37_g023460	M4	Vegetative	0
Sro37_g023470	M4	Vegetative	0.35
Sro453_g146170	M1	Vegetative	0
Sro587_g171310	M3	Vegetative	0.74
Sro702_g189950	M10	Vegetative	181.81
Sro810_g205790	M2	Vegetative	0
Sro1007_g230470	M7	Vegetative	0.16
Sro1099_g241090	M8	Vegetative	2.39
Sro1099_g241100	M8	Vegetative	31.86
Sro131_g062230	M6	Vegetative	7.44
Sro1934_g306290	M9	Vegetative	1.04
Sro20_g014460	M7	Vegetative	1.46
Sro37_g023460	M4	Vegetative	0
Sro37_g023470	M4	Vegetative	0
Sro453_g146170	M1	Vegetative	0
Sro587_g171310	M3	Vegetative	0.26
Sro702_g189950	M10	Vegetative	87.45
Sro810_g205790	M2	Vegetative	0
Sro1007_g230470	M7	Vegetative	0
Sro1099_g241090	M8	Vegetative	0
Sro1099_g241100	M8	Vegetative	8.43
Sro131_g062230	M6	Vegetative	0.18
Sro1934_g306290	M9	Vegetative	0
Sro20_g014460	M7	Vegetative	2.11
Sro37_g023460	M4	Vegetative	0
Sro37_g023470	M4	Vegetative	0
Sro453_g146170	M1	Vegetative	0
Sro587_g171310	M3	Vegetative	0
Sro702_g189950	M10	Vegetative	190.97
Sro810_g205790	M2	Vegetative	0
Sro1007_g230470	M7	Vegetative	0.11
Sro1099_g241090	M8	Vegetative	1.29
Sro1099_g241100	M8	Vegetative	15.61
Sro131_g062230	M6	Vegetative	11.62
Sro1934_g306290	M9	Vegetative	2
Sro20_g014460	M7	Vegetative	4
Sro37_g023460	M4	Vegetative	0.04
Sro37_g023470	M4	Vegetative	0.15
Sro453_g146170	M1	Vegetative	0
Sro587_g171310	M3	Vegetative	0.85
Sro702_g189950	M10	Vegetative	266.57
Sro810_g205790	M2	Vegetative	0
Sro1007_g230470	M7	Vegetative	0.12
Sro1099_g241090	M8	Vegetative	2.55
Sro1099_g241100	M8	Vegetative	27.29
Sro131_g062230	M6	Vegetative	8.71
Sro1934_g306290	M9	Vegetative	3.61
Sro20_g014460	M7	Vegetative	2.22
Sro37_g023460	M4	Vegetative	0
Sro37_g023470	M4	Vegetative	0.08
Sro453_g146170	M1	Vegetative	0
Sro587_g171310	M3	Vegetative	1.15
Sro702_g189950	M10	Vegetative	206.45
Sro810_g205790	M2	Vegetative	0
Sro1007_g230470	M7	Vegetative	0
Sro1099_g241090	M8	Vegetative	0
Sro1099_g241100	M8	Vegetative	8.17
Sro131_g062230	M6	Vegetative	3.91
Sro1934_g306290	M9	Vegetative	6.97
Sro20_g014460	M7	Vegetative	5.69
Sro37_g023460	M4	Vegetative	1.14
Sro37_g023470	M4	Vegetative	0
Sro453_g146170	M1	Vegetative	0
Sro587_g171310	M3	Vegetative	3.27
Sro702_g189950	M10	Vegetative	684.58
Sro810_g205790	M2	Vegetative	0
Sro1007_g230470	M7	Vegetative	0.14
Sro1099_g241090	M8	Vegetative	0.32
Sro1099_g241100	M8	Vegetative	6.9
Sro131_g062230	M6	Vegetative	4.69
Sro1934_g306290	M9	Vegetative	2.66
Sro20_g014460	M7	Vegetative	7.73
Sro37_g023460	M4	Vegetative	0.03
Sro37_g023470	M4	Vegetative	0
Sro453_g146170	M1	Vegetative	0.07
Sro587_g171310	M3	Vegetative	0.35
Sro702_g189950	M10	Vegetative	46.1
Sro810_g205790	M2	Vegetative	0
Sro1007_g230470	M7	Vegetative	0.11
Sro1099_g241090	M8	Vegetative	1
Sro1099_g241100	M8	Vegetative	12.72
Sro131_g062230	M6	Vegetative	15.21
Sro1934_g306290	M9	Vegetative	2.01
Sro20_g014460	M7	Vegetative	6.53
Sro37_g023460	M4	Vegetative	0
Sro37_g023470	M4	Vegetative	0.11
Sro453_g146170	M1	Vegetative	0
Sro587_g171310	M3	Vegetative	0.97
Sro702_g189950	M10	Vegetative	48.48
Sro810_g205790	M2	Vegetative	0.04
Sro1007_g230470	M7	Vegetative	0
Sro1099_g241090	M8	Vegetative	0.13
Sro1099_g241100	M8	Vegetative	4.55
Sro131_g062230	M6	Vegetative	5.72
Sro1934_g306290	M9	Vegetative	5.6
Sro20_g014460	M7	Vegetative	23.76
Sro37_g023460	M4	Vegetative	0.17
Sro37_g023470	M4	Vegetative	0.21
Sro453_g146170	M1	Vegetative	0
Sro587_g171310	M3	Vegetative	0
Sro702_g189950	M10	Vegetative	39.98
Sro810_g205790	M2	Vegetative	0
Sro1007_g230470	M7	Vegetative	0.13
Sro1099_g241090	M8	Vegetative	3.72
Sro1099_g241100	M8	Vegetative	47.61
Sro131_g062230	M6	Vegetative	9.75
Sro1934_g306290	M9	Vegetative	3.17
Sro20_g014460	M7	Vegetative	6.56
Sro37_g023460	M4	Vegetative	0.03
Sro37_g023470	M4	Vegetative	0.03
Sro453_g146170	M1	Vegetative	0
Sro587_g171310	M3	Vegetative	0.16
Sro702_g189950	M10	Vegetative	19.31
Sro810_g205790	M2	Vegetative	0
Sro1007_g230470	M7	Vegetative	0.06
Sro1099_g241090	M8	Vegetative	3.07
Sro1099_g241100	M8	Vegetative	44.35
Sro131_g062230	M6	Vegetative	4.87
Sro1934_g306290	M9	Vegetative	3.21
Sro20_g014460	M7	Vegetative	3.39
Sro37_g023460	M4	Vegetative	0.03
Sro37_g023470	M4	Vegetative	0.47
Sro453_g146170	M1	Vegetative	0.16
Sro587_g171310	M3	Vegetative	0.19
Sro702_g189950	M10	Vegetative	7.2
Sro810_g205790	M2	Vegetative	0
Sro1007_g230470	M7	Vegetative	0
Sro1099_g241090	M8	Vegetative	2.45
Sro1099_g241100	M8	Vegetative	47.33
Sro131_g062230	M6	Vegetative	1.9
Sro1934_g306290	M9	Vegetative	1.9
Sro20_g014460	M7	Vegetative	1.9
Sro37_g023460	M4	Vegetative	0
Sro37_g023470	M4	Vegetative	0
Sro453_g146170	M1	Vegetative	0
Sro587_g171310	M3	Vegetative	0.78
Sro702_g189950	M10	Vegetative	3.9
Sro810_g205790	M2	Vegetative	0
Sro1007_g230470	M7	Vegetative	0.14
Sro1099_g241090	M8	Vegetative	4.19
Sro1099_g241100	M8	Vegetative	73.84
Sro131_g062230	M6	Vegetative	8.27
Sro1934_g306290	M9	Vegetative	0.95
Sro20_g014460	M7	Vegetative	1.1
Sro37_g023460	M4	Vegetative	0.05
Sro37_g023470	M4	Vegetative	0.05
Sro453_g146170	M1	Vegetative	0
Sro587_g171310	M3	Vegetative	0.33
Sro702_g189950	M10	Vegetative	53.46
Sro810_g205790	M2	Vegetative	0
Sro1007_g230470	M7	Vegetative	0.04
Sro1099_g241090	M8	Vegetative	4.83
Sro1099_g241100	M8	Vegetative	72.2
Sro131_g062230	M6	Vegetative	5.99
Sro1934_g306290	M9	Vegetative	3.06
Sro20_g014460	M7	Vegetative	1.4
Sro37_g023460	M4	Vegetative	0.08
Sro37_g023470	M4	Vegetative	0.33
Sro453_g146170	M1	Vegetative	0.17
Sro587_g171310	M3	Vegetative	0.08
Sro702_g189950	M10	Vegetative	4.76
Sro810_g205790	M2	Vegetative	0
Sro1007_g230470	M7	Vegetative	0
Sro1099_g241090	M8	Vegetative	2.03
Sro1099_g241100	M8	Vegetative	43.93
Sro131_g062230	M6	Vegetative	0.59
Sro1934_g306290	M9	Vegetative	2.3
Sro20_g014460	M7	Vegetative	2.78
Sro37_g023460	M4	Vegetative	0
Sro37_g023470	M4	Vegetative	0
Sro453_g146170	M1	Vegetative	0
Sro587_g171310	M3	Vegetative	0
Sro702_g189950	M10	Vegetative	14.91
Sro810_g205790	M2	Vegetative	0
Sro1007_g230470	M7	Vegetative	0
Sro1099_g241090	M8	Vegetative	0.33
Sro1099_g241100	M8	Vegetative	8.74
Sro131_g062230	M6	Vegetative	2.04
Sro1934_g306290	M9	Vegetative	0.55
Sro20_g014460	M7	Vegetative	12.93
Sro37_g023460	M4	Vegetative	0
Sro37_g023470	M4	Vegetative	0
Sro453_g146170	M1	Vegetative	0
Sro587_g171310	M3	Vegetative	0.33
Sro702_g189950	M10	Vegetative	85.55
Sro810_g205790	M2	Vegetative	0
Sro1007_g230470	M7	Vegetative	0.05
Sro1099_g241090	M8	Vegetative	1.83
Sro1099_g241100	M8	Vegetative	28.27
Sro131_g062230	M6	Vegetative	2.44
Sro1934_g306290	M9	Vegetative	1.17
Sro20_g014460	M7	Vegetative	5.64
Sro37_g023460	M4	Vegetative	0
Sro37_g023470	M4	Vegetative	0.23
Sro453_g146170	M1	Vegetative	0
Sro587_g171310	M3	Vegetative	0.42
Sro702_g189950	M10	Vegetative	135.17
Sro810_g205790	M2	Vegetative	0
Sro1007_g230470	M7	Vegetative	0
Sro1099_g241090	M8	Vegetative	2.89
Sro1099_g241100	M8	Vegetative	23.22
Sro131_g062230	M6	Vegetative	2.89
Sro1934_g306290	M9	Vegetative	0.96
Sro20_g014460	M7	Vegetative	10.79
Sro37_g023460	M4	Vegetative	0
Sro37_g023470	M4	Vegetative	0
Sro453_g146170	M1	Vegetative	0
Sro587_g171310	M3	Vegetative	0
Sro702_g189950	M10	Vegetative	131.76
Sro810_g205790	M2	Vegetative	0
Sro1007_g230470	M7	Vegetative	0.08
Sro1099_g241090	M8	Vegetative	6.53
Sro1099_g241100	M8	Vegetative	85.55
Sro131_g062230	M6	Vegetative	4.62
Sro1934_g306290	M9	Vegetative	0.93
Sro20_g014460	M7	Vegetative	6.04
Sro37_g023460	M4	Vegetative	0
Sro37_g023470	M4	Vegetative	0.04
Sro453_g146170	M1	Vegetative	0
Sro587_g171310	M3	Vegetative	2.97
Sro702_g189950	M10	Vegetative	309.83
Sro810_g205790	M2	Vegetative	0
Sro1007_g230470	M7	Vegetative	0.15
Sro1099_g241090	M8	Vegetative	1.24
Sro1099_g241100	M8	Vegetative	26.43
Sro131_g062230	M6	Vegetative	8.93
Sro1934_g306290	M9	Vegetative	2.33
Sro20_g014460	M7	Vegetative	8.24
Sro37_g023460	M4	Vegetative	0
Sro37_g023470	M4	Vegetative	0.2
Sro453_g146170	M1	Vegetative	0
Sro587_g171310	M3	Vegetative	5.36
Sro702_g189950	M10	Vegetative	303.22
Sro810_g205790	M2	Vegetative	0
Sro1007_g230470	M7	Vegetative	0
Sro1099_g241090	M8	Vegetative	3.58
Sro1099_g241100	M8	Vegetative	61.68
Sro131_g062230	M6	Vegetative	9.17
Sro1934_g306290	M9	Vegetative	1.52
Sro20_g014460	M7	Vegetative	11.07
Sro37_g023460	M4	Vegetative	0.27
Sro37_g023470	M4	Vegetative	0.22
Sro453_g146170	M1	Vegetative	0
Sro587_g171310	M3	Vegetative	4.63
Sro702_g189950	M10	Vegetative	418.62
Sro810_g205790	M2	Vegetative	0
Sro1007_g230470	M7	Vegetative	0.16
Sro1099_g241090	M8	Vegetative	0.26
Sro1099_g241100	M8	Vegetative	8.43
Sro131_g062230	M6	Vegetative	7.59
Sro1934_g306290	M9	Vegetative	3.52
Sro20_g014460	M7	Vegetative	5.06
Sro37_g023460	M4	Vegetative	0.03
Sro37_g023470	M4	Vegetative	0.13
Sro453_g146170	M1	Vegetative	0
Sro587_g171310	M3	Vegetative	1.38
Sro702_g189950	M10	Vegetative	395.54
Sro810_g205790	M2	Vegetative	0
Sro1007_g230470	M7	Vegetative	0
Sro1099_g241090	M8	Vegetative	2.24
Sro1099_g241100	M8	Vegetative	22.45
Sro131_g062230	M6	Vegetative	16.34
Sro1934_g306290	M9	Vegetative	3.06
Sro20_g014460	M7	Vegetative	5.78
Sro37_g023460	M4	Vegetative	0.19
Sro37_g023470	M4	Vegetative	0.11
Sro453_g146170	M1	Vegetative	0
Sro587_g171310	M3	Vegetative	1.34
Sro702_g189950	M10	Vegetative	324.26
Sro810_g205790	M2	Vegetative	0
Sro1007_g230470	M7	Vegetative	0
Sro1099_g241090	M8	Vegetative	0.07
Sro1099_g241100	M8	Vegetative	2.78
Sro131_g062230	M6	Vegetative	9.29
Sro1934_g306290	M9	Vegetative	3.62
Sro20_g014460	M7	Vegetative	6.51
Sro37_g023460	M4	Vegetative	0.07
Sro37_g023470	M4	Vegetative	0.4
Sro453_g146170	M1	Vegetative	0
Sro587_g171310	M3	Vegetative	1.43
Sro702_g189950	M10	Vegetative	450.69
Sro810_g205790	M2	Vegetative	0
Sro1007_g230470	M7	Vegetative	0.29
Sro1099_g241090	M8	Vegetative	0.33
Sro1099_g241100	M8	Vegetative	5.85
Sro131_g062230	M6	Vegetative	7.09
Sro1934_g306290	M9	Vegetative	1.4
Sro20_g014460	M7	Vegetative	6.98
Sro37_g023460	M4	Vegetative	0.04
Sro37_g023470	M4	Vegetative	0.12
Sro453_g146170	M1	Vegetative	0
Sro587_g171310	M3	Vegetative	0.04
Sro702_g189950	M10	Vegetative	69.11
Sro810_g205790	M2	Vegetative	0
Sro1007_g230470	M7	Vegetative	0.06
Sro1099_g241090	M8	Vegetative	0.99
Sro1099_g241100	M8	Vegetative	13.48
Sro131_g062230	M6	Vegetative	8.17
Sro1934_g306290	M9	Vegetative	1.72
Sro20_g014460	M7	Vegetative	9.56
Sro37_g023460	M4	Vegetative	0
Sro37_g023470	M4	Vegetative	0.1
Sro453_g146170	M1	Vegetative	0
Sro587_g171310	M3	Vegetative	0.86
Sro702_g189950	M10	Vegetative	41.79
Sro810_g205790	M2	Vegetative	0.03
Sro1007_g230470	M7	Vegetative	0.09
Sro1099_g241090	M8	Vegetative	0.24
Sro1099_g241100	M8	Vegetative	4.35
Sro131_g062230	M6	Vegetative	7.74
Sro1934_g306290	M9	Vegetative	1.38
Sro20_g014460	M7	Vegetative	8.89
Sro37_g023460	M4	Vegetative	0.03
Sro37_g023470	M4	Vegetative	0
Sro453_g146170	M1	Vegetative	0.06
Sro587_g171310	M3	Vegetative	0.15
Sro702_g189950	M10	Vegetative	24.06
Sro810_g205790	M2	Vegetative	0
Sro1007_g230470	M7	Vegetative	0.12
Sro1099_g241090	M8	Vegetative	2.14
Sro1099_g241100	M8	Vegetative	32.72
Sro131_g062230	M6	Vegetative	3.95
Sro1934_g306290	M9	Vegetative	1.41
Sro20_g014460	M7	Vegetative	2.67
Sro37_g023460	M4	Vegetative	0
Sro37_g023470	M4	Vegetative	0.28
Sro453_g146170	M1	Vegetative	0
Sro587_g171310	M3	Vegetative	0
Sro702_g189950	M10	Vegetative	4.72
Sro810_g205790	M2	Vegetative	0
Sro1007_g230470	M7	Vegetative	0.1
Sro1099_g241090	M8	Vegetative	2.93
Sro1099_g241100	M8	Vegetative	45.33
Sro131_g062230	M6	Vegetative	5.94
Sro1934_g306290	M9	Vegetative	2.9
Sro20_g014460	M7	Vegetative	5.97
Sro37_g023460	M4	Vegetative	0.07
Sro37_g023470	M4	Vegetative	0
Sro453_g146170	M1	Vegetative	0.31
Sro587_g171310	M3	Vegetative	0
Sro702_g189950	M10	Vegetative	18.15
Sro810_g205790	M2	Vegetative	0
Sro1007_g230470	M7	Vegetative	0.13
Sro1099_g241090	M8	Vegetative	5.45
Sro1099_g241100	M8	Vegetative	77.21
Sro131_g062230	M6	Vegetative	2.45
Sro1934_g306290	M9	Vegetative	2.22
Sro20_g014460	M7	Vegetative	3.19
Sro37_g023460	M4	Vegetative	0.03
Sro37_g023470	M4	Vegetative	0.03
Sro453_g146170	M1	Vegetative	0
Sro587_g171310	M3	Vegetative	0.03
Sro702_g189950	M10	Vegetative	6.09
Sro810_g205790	M2	Vegetative	0
Sro1007_g230470	M7	Vegetative	0.05
Sro1099_g241090	M8	Vegetative	5.71
Sro1099_g241100	M8	Vegetative	60.69
Sro131_g062230	M6	Vegetative	4.18
Sro1934_g306290	M9	Vegetative	1.44
Sro20_g014460	M7	Vegetative	1.21
Sro37_g023460	M4	Vegetative	0
Sro37_g023470	M4	Vegetative	0
Sro453_g146170	M1	Vegetative	0
Sro587_g171310	M3	Vegetative	0.05
Sro702_g189950	M10	Vegetative	21.76
Sro810_g205790	M2	Vegetative	0
Sro1007_g230470	M7	Vegetative	0.24
Sro1099_g241090	M8	Vegetative	4.63
Sro1099_g241100	M8	Vegetative	52.93
Sro131_g062230	M6	Vegetative	4.46
Sro1934_g306290	M9	Vegetative	2.02
Sro20_g014460	M7	Vegetative	1.78
Sro37_g023460	M4	Vegetative	0.21
Sro37_g023470	M4	Vegetative	0.34
Sro453_g146170	M1	Vegetative	0
Sro587_g171310	M3	Vegetative	0.17
Sro702_g189950	M10	Vegetative	2.23
Sro810_g205790	M2	Vegetative	0.03
Sro1007_g230470	M7	Vegetative	0.15
Sro1099_g241090	M8	Vegetative	1.64
Sro1099_g241100	M8	Vegetative	32.98
Sro131_g062230	M6	Vegetative	2.64
Sro1934_g306290	M9	Vegetative	1.19
Sro20_g014460	M7	Vegetative	1.01
Sro37_g023460	M4	Vegetative	0
Sro37_g023470	M4	Vegetative	0.04
Sro453_g146170	M1	Vegetative	0
Sro587_g171310	M3	Vegetative	0
Sro702_g189950	M10	Vegetative	4.95
Sro810_g205790	M2	Vegetative	0
Sro1007_g230470	M7	Vegetative	0.05
Sro1099_g241090	M8	Vegetative	0.15
Sro1099_g241100	M8	Vegetative	4.2
Sro131_g062230	M6	Vegetative	3.61
Sro1934_g306290	M9	Vegetative	0.3
Sro20_g014460	M7	Vegetative	11.31
Sro37_g023460	M4	Vegetative	1.75
Sro37_g023470	M4	Vegetative	20.01
Sro453_g146170	M1	Vegetative	0
Sro587_g171310	M3	Vegetative	0.15
Sro702_g189950	M10	Vegetative	0.15
Sro810_g205790	M2	Vegetative	0
Sro1007_g230470	M7	Vegetative	0
Sro1099_g241090	M8	Vegetative	0.14
Sro1099_g241100	M8	Vegetative	3.52
Sro131_g062230	M6	Vegetative	7.24
Sro1934_g306290	M9	Vegetative	0.14
Sro20_g014460	M7	Vegetative	6.12
Sro37_g023460	M4	Vegetative	0.77
Sro37_g023470	M4	Vegetative	12.37
Sro453_g146170	M1	Vegetative	0
Sro587_g171310	M3	Vegetative	0
Sro702_g189950	M10	Vegetative	0.07
Sro810_g205790	M2	Vegetative	0
Sro1007_g230470	M7	Vegetative	0
Sro1099_g241090	M8	Vegetative	0.52
Sro1099_g241100	M8	Vegetative	13.37
Sro131_g062230	M6	Vegetative	4.07
Sro1934_g306290	M9	Vegetative	0.26
Sro20_g014460	M7	Vegetative	7.43
Sro37_g023460	M4	Vegetative	0.9
Sro37_g023470	M4	Vegetative	7.04
Sro453_g146170	M1	Vegetative	0.06
Sro587_g171310	M3	Vegetative	0.13
Sro702_g189950	M10	Vegetative	0.06
Sro810_g205790	M2	Vegetative	0
Sro1007_g230470	M7	Vegetative	0.07
Sro1099_g241090	M8	Vegetative	1.17
Sro1099_g241100	M8	Vegetative	12.44
Sro131_g062230	M6	Vegetative	3.66
Sro1934_g306290	M9	Vegetative	0.28
Sro20_g014460	M7	Vegetative	5.25
Sro37_g023460	M4	Vegetative	0.41
Sro37_g023470	M4	Vegetative	6.77
Sro453_g146170	M1	Vegetative	0.07
Sro587_g171310	M3	Vegetative	0.07
Sro702_g189950	M10	Vegetative	0
Sro810_g205790	M2	Vegetative	0
Sro1007_g230470	M7	Vegetative	0
Sro1099_g241090	M8	Vegetative	0.73
Sro1099_g241100	M8	Vegetative	14.59
Sro131_g062230	M6	Vegetative	3.03
Sro1934_g306290	M9	Vegetative	1.27
Sro20_g014460	M7	Vegetative	7.51
Sro37_g023460	M4	Vegetative	0.06
Sro37_g023470	M4	Vegetative	6.11
Sro453_g146170	M1	Vegetative	0
Sro587_g171310	M3	Vegetative	0.06
Sro702_g189950	M10	Vegetative	0.3
Sro810_g205790	M2	Vegetative	0
Sro1007_g230470	M7	Vegetative	0
Sro1099_g241090	M8	Vegetative	0.34
Sro1099_g241100	M8	Vegetative	4.05
Sro131_g062230	M6	Vegetative	2.05
Sro1934_g306290	M9	Vegetative	0.34
Sro20_g014460	M7	Vegetative	5.94
Sro37_g023460	M4	Vegetative	0.4
Sro37_g023470	M4	Vegetative	8.21
Sro453_g146170	M1	Vegetative	0.06
Sro587_g171310	M3	Vegetative	0.17
Sro702_g189950	M10	Vegetative	0.06
Sro810_g205790	M2	Vegetative	0
Sro1007_g230470	M7	Vegetative	0
Sro1099_g241090	M8	Vegetative	0.23
Sro1099_g241100	M8	Vegetative	2.95
Sro131_g062230	M6	Vegetative	1.59
Sro1934_g306290	M9	Vegetative	0.53
Sro20_g014460	M7	Vegetative	5.91
Sro37_g023460	M4	Vegetative	0.53
Sro37_g023470	M4	Vegetative	9.16
Sro453_g146170	M1	Vegetative	0
Sro587_g171310	M3	Vegetative	0.08
Sro702_g189950	M10	Vegetative	0
Sro810_g205790	M2	Vegetative	0
Sro1007_g230470	M7	Vegetative	0
Sro1099_g241090	M8	Vegetative	0.42
Sro1099_g241100	M8	Vegetative	7.43
Sro131_g062230	M6	Vegetative	0.66
Sro1934_g306290	M9	Vegetative	0.42
Sro20_g014460	M7	Vegetative	9.31
Sro37_g023460	M4	Vegetative	0.42
Sro37_g023470	M4	Vegetative	7.02
Sro453_g146170	M1	Vegetative	0
Sro587_g171310	M3	Vegetative	0.06
Sro702_g189950	M10	Vegetative	0.24
Sro810_g205790	M2	Vegetative	0
Sro1007_g230470	M7	Vegetative	0
Sro1099_g241090	M8	Vegetative	0.24
Sro1099_g241100	M8	Vegetative	2.93
Sro131_g062230	M6	Vegetative	1.22
Sro1934_g306290	M9	Vegetative	0.49
Sro20_g014460	M7	Vegetative	6.11
Sro37_g023460	M4	Vegetative	0.24
Sro37_g023470	M4	Vegetative	5.87
Sro453_g146170	M1	Vegetative	0
Sro587_g171310	M3	Vegetative	0.08
Sro702_g189950	M10	Vegetative	0.16
Sro810_g205790	M2	Vegetative	0
Sro1007_g230470	M7	Vegetative	0.36
Sro1099_g241090	M8	Vegetative	0.32
Sro1099_g241100	M8	Vegetative	7.56
Sro131_g062230	M6	Vegetative	2.83
Sro1934_g306290	M9	Vegetative	0.93
Sro20_g014460	M7	Vegetative	1.86
Sro37_g023460	M4	Vegetative	0
Sro37_g023470	M4	Vegetative	0
Sro453_g146170	M1	Vegetative	0
Sro587_g171310	M3	Vegetative	0
Sro702_g189950	M10	Vegetative	1.25
Sro810_g205790	M2	Vegetative	0
Sro1007_g230470	M7	Vegetative	0.22
Sro1099_g241090	M8	Vegetative	1.28
Sro1099_g241100	M8	Vegetative	10.72
Sro131_g062230	M6	Vegetative	8.95
Sro1934_g306290	M9	Vegetative	1.02
Sro20_g014460	M7	Vegetative	1.82
Sro37_g023460	M4	Vegetative	0.04
Sro37_g023470	M4	Vegetative	0.09
Sro453_g146170	M1	Vegetative	0
Sro587_g171310	M3	Vegetative	0.04
Sro702_g189950	M10	Vegetative	0.31
Sro810_g205790	M2	Vegetative	0
Sro1007_g230470	M7	Vegetative	0.14
Sro1099_g241090	M8	Vegetative	2.66
Sro1099_g241100	M8	Vegetative	43.75
Sro131_g062230	M6	Vegetative	4.57
Sro1934_g306290	M9	Vegetative	0.7
Sro20_g014460	M7	Vegetative	0.93
Sro37_g023460	M4	Vegetative	0.28
Sro37_g023470	M4	Vegetative	0
Sro453_g146170	M1	Vegetative	0
Sro587_g171310	M3	Vegetative	0
Sro702_g189950	M10	Vegetative	0
Sro810_g205790	M2	Vegetative	0
Sro1007_g230470	M7	Vegetative	0.38
Sro1099_g241090	M8	Vegetative	0.12
Sro1099_g241100	M8	Vegetative	3.9
Sro131_g062230	M6	Vegetative	0.9
Sro1934_g306290	M9	Vegetative	2.59
Sro20_g014460	M7	Vegetative	2.71
Sro37_g023460	M4	Vegetative	0.03
Sro37_g023470	M4	Vegetative	0
Sro453_g146170	M1	Vegetative	0
Sro587_g171310	M3	Vegetative	0
Sro702_g189950	M10	Vegetative	0.81
Sro810_g205790	M2	Vegetative	0
Sro1007_g230470	M7	Vegetative	0.26
Sro1099_g241090	M8	Vegetative	1.18
Sro1099_g241100	M8	Vegetative	18.08
Sro131_g062230	M6	Vegetative	2.04
Sro1934_g306290	M9	Vegetative	1.15
Sro20_g014460	M7	Vegetative	2.33
Sro37_g023460	M4	Vegetative	0.03
Sro37_g023470	M4	Vegetative	0
Sro453_g146170	M1	Vegetative	0
Sro587_g171310	M3	Vegetative	0.09
Sro702_g189950	M10	Vegetative	0.4
Sro810_g205790	M2	Vegetative	0
Sro1007_g230470	M7	Vegetative	0.44
Sro1099_g241090	M8	Vegetative	1.83
Sro1099_g241100	M8	Vegetative	16.9
Sro131_g062230	M6	Vegetative	0.59
Sro1934_g306290	M9	Vegetative	1.76
Sro20_g014460	M7	Vegetative	1.58
Sro37_g023460	M4	Vegetative	0.11
Sro37_g023470	M4	Vegetative	0
Sro453_g146170	M1	Vegetative	0
Sro587_g171310	M3	Vegetative	0
Sro702_g189950	M10	Vegetative	0.51
Sro810_g205790	M2	Vegetative	0
Sro1007_g230470	M7	Vegetative	0.31
Sro1099_g241090	M8	Vegetative	0.94
Sro1099_g241100	M8	Vegetative	14.26
Sro131_g062230	M6	Vegetative	2.55
Sro1934_g306290	M9	Vegetative	1.96
Sro20_g014460	M7	Vegetative	2.42
Sro37_g023460	M4	Vegetative	0.08
Sro37_g023470	M4	Vegetative	0.31
Sro453_g146170	M1	Vegetative	0
Sro587_g171310	M3	Vegetative	0
Sro702_g189950	M10	Vegetative	0.61
Sro810_g205790	M2	Vegetative	0
Sro1007_g230470	M7	Vegetative	0.43
Sro1099_g241090	M8	Vegetative	0
Sro1099_g241100	M8	Vegetative	6.49
Sro131_g062230	M6	Vegetative	3.02
Sro1934_g306290	M9	Vegetative	1.38
Sro20_g014460	M7	Vegetative	4.46
Sro37_g023460	M4	Vegetative	0.1
Sro37_g023470	M4	Vegetative	0.49
Sro453_g146170	M1	Vegetative	0
Sro587_g171310	M3	Vegetative	0
Sro702_g189950	M10	Vegetative	0.3
Sro810_g205790	M2	Vegetative	0
Sro1007_g230470	M7	Vegetative	0.31
Sro1099_g241090	M8	Vegetative	0.7
Sro1099_g241100	M8	Vegetative	3.87
Sro131_g062230	M6	Vegetative	2.17
Sro1934_g306290	M9	Vegetative	4.41
Sro20_g014460	M7	Vegetative	3.48
Sro37_g023460	M4	Vegetative	0
Sro37_g023470	M4	Vegetative	0.15
Sro453_g146170	M1	Vegetative	0
Sro587_g171310	M3	Vegetative	0
Sro702_g189950	M10	Vegetative	0
Sro810_g205790	M2	Vegetative	0
Sro1007_g230470	M7	Vegetative	0
Sro1099_g241090	M8	Vegetative	0.9
Sro1099_g241100	M8	Vegetative	21.46
Sro131_g062230	M6	Vegetative	3.33
Sro1934_g306290	M9	Vegetative	1.62
Sro20_g014460	M7	Vegetative	3.55
Sro37_g023460	M4	Vegetative	0
Sro37_g023470	M4	Vegetative	0.38
Sro453_g146170	M1	Vegetative	0
Sro587_g171310	M3	Vegetative	0
Sro702_g189950	M10	Vegetative	0.3
Sro810_g205790	M2	Vegetative	0
Sro1007_g230470	M7	Vegetative	0.49
Sro1099_g241090	M8	Vegetative	0.86
Sro1099_g241100	M8	Vegetative	13
Sro131_g062230	M6	Vegetative	0.99
Sro1934_g306290	M9	Vegetative	1.43
Sro20_g014460	M7	Vegetative	3.23
Sro37_g023460	M4	Vegetative	0
Sro37_g023470	M4	Vegetative	0.1
Sro453_g146170	M1	Vegetative	0
Sro587_g171310	M3	Vegetative	0
Sro702_g189950	M10	Vegetative	0.35
Sro810_g205790	M2	Vegetative	0
Sro1007_g230470	M7	Vegetative	0.07
Sro1099_g241090	M8	Vegetative	0.07
Sro1099_g241100	M8	Vegetative	3.5
Sro131_g062230	M6	Vegetative	0.46
Sro1934_g306290	M9	Vegetative	2.05
Sro20_g014460	M7	Vegetative	0
Sro37_g023460	M4	Vegetative	20.47
Sro37_g023470	M4	Vegetative	1.91
Sro453_g146170	M1	Vegetative	0
Sro587_g171310	M3	Vegetative	0
Sro702_g189950	M10	Vegetative	56.65
Sro810_g205790	M2	Vegetative	0
Sro1007_g230470	M7	Vegetative	0.06
Sro1099_g241090	M8	Vegetative	0
Sro1099_g241100	M8	Vegetative	5.83
Sro131_g062230	M6	Vegetative	0
Sro1934_g306290	M9	Vegetative	2.32
Sro20_g014460	M7	Vegetative	0
Sro37_g023460	M4	Vegetative	10.77
Sro37_g023470	M4	Vegetative	1.55
Sro453_g146170	M1	Vegetative	0
Sro587_g171310	M3	Vegetative	0
Sro702_g189950	M10	Vegetative	80.79
Sro810_g205790	M2	Vegetative	0.06
Sro1007_g230470	M7	Vegetative	0
Sro1099_g241090	M8	Vegetative	0.33
Sro1099_g241100	M8	Vegetative	4.26
Sro131_g062230	M6	Vegetative	0.67
Sro1934_g306290	M9	Vegetative	4.26
Sro20_g014460	M7	Vegetative	0
Sro37_g023460	M4	Vegetative	20.05
Sro37_g023470	M4	Vegetative	1.09
Sro453_g146170	M1	Vegetative	0
Sro587_g171310	M3	Vegetative	0
Sro702_g189950	M10	Vegetative	65.82
Sro810_g205790	M2	Vegetative	0.25
Sro1007_g230470	M7	Vegetative	0
Sro1099_g241090	M8	Vegetative	0.14
Sro1099_g241100	M8	Vegetative	1.18
Sro131_g062230	M6	Vegetative	0.62
Sro1934_g306290	M9	Vegetative	13.86
Sro20_g014460	M7	Vegetative	0
Sro37_g023460	M4	Vegetative	31.53
Sro37_g023470	M4	Vegetative	1.73
Sro453_g146170	M1	Vegetative	0
Sro587_g171310	M3	Vegetative	0
Sro702_g189950	M10	Vegetative	39.29
Sro810_g205790	M2	Vegetative	0.14
Sro1007_g230470	M7	Vegetative	0.17
Sro1099_g241090	M8	Vegetative	0
Sro1099_g241100	M8	Vegetative	2.35
Sro131_g062230	M6	Vegetative	0.92
Sro1934_g306290	M9	Vegetative	0.5
Sro20_g014460	M7	Vegetative	0
Sro37_g023460	M4	Vegetative	7.97
Sro37_g023470	M4	Vegetative	1.01
Sro453_g146170	M1	Vegetative	0
Sro587_g171310	M3	Vegetative	0
Sro702_g189950	M10	Vegetative	15.43
Sro810_g205790	M2	Vegetative	0.08
Sro1007_g230470	M7	Vegetative	0.16
Sro1099_g241090	M8	Vegetative	0.16
Sro1099_g241100	M8	Vegetative	3.61
Sro131_g062230	M6	Vegetative	0.16
Sro1934_g306290	M9	Vegetative	0.71
Sro20_g014460	M7	Vegetative	0
Sro37_g023460	M4	Vegetative	4.31
Sro37_g023470	M4	Vegetative	0.55
Sro453_g146170	M1	Vegetative	0.08
Sro587_g171310	M3	Vegetative	0
Sro702_g189950	M10	Vegetative	22.19
Sro810_g205790	M2	Vegetative	0
Sro1007_g230470	M7	Vegetative	0.25
Sro1099_g241090	M8	Vegetative	0.66
Sro1099_g241100	M8	Vegetative	11.81
Sro131_g062230	M6	Vegetative	0.08
Sro1934_g306290	M9	Vegetative	1.82
Sro20_g014460	M7	Vegetative	0
Sro37_g023460	M4	Vegetative	6.69
Sro37_g023470	M4	Vegetative	0.33
Sro453_g146170	M1	Vegetative	0
Sro587_g171310	M3	Vegetative	0
Sro702_g189950	M10	Vegetative	3.22
Sro810_g205790	M2	Vegetative	0
Sro1007_g230470	M7	Vegetative	0.43
Sro1099_g241090	M8	Vegetative	0
Sro1099_g241100	M8	Vegetative	7.06
Sro131_g062230	M6	Vegetative	0.36
Sro1934_g306290	M9	Vegetative	0.93
Sro20_g014460	M7	Vegetative	0
Sro37_g023460	M4	Vegetative	3.14
Sro37_g023470	M4	Vegetative	0.64
Sro453_g146170	M1	Vegetative	0
Sro587_g171310	M3	Vegetative	0
Sro702_g189950	M10	Vegetative	3.35
Sro810_g205790	M2	Vegetative	0.07
Sro1007_g230470	M7	Vegetative	0
Sro1099_g241090	M8	Vegetative	0
Sro1099_g241100	M8	Vegetative	2.05
Sro131_g062230	M6	Vegetative	0.38
Sro1934_g306290	M9	Vegetative	0.3
Sro20_g014460	M7	Vegetative	0
Sro37_g023460	M4	Vegetative	9.86
Sro37_g023470	M4	Vegetative	0.61
Sro453_g146170	M1	Vegetative	0
Sro587_g171310	M3	Vegetative	0
Sro702_g189950	M10	Vegetative	14.86
Sro810_g205790	M2	Vegetative	0
Sro1007_g230470	M7	Vegetative	0.07
Sro1099_g241090	M8	Vegetative	0.63
Sro1099_g241100	M8	Vegetative	5.23
Sro131_g062230	M6	Vegetative	0.7
Sro1934_g306290	M9	Vegetative	1.25
Sro20_g014460	M7	Vegetative	0
Sro37_g023460	M4	Vegetative	7.11
Sro37_g023470	M4	Vegetative	1.05
Sro453_g146170	M1	Vegetative	0
Sro587_g171310	M3	Vegetative	0
Sro702_g189950	M10	Vegetative	26.28
Sro810_g205790	M2	Vegetative	0
Sro1007_g230470	M7	Vegetative	0
Sro1099_g241090	M8	Vegetative	0.35
Sro1099_g241100	M8	Vegetative	12.9
Sro131_g062230	M6	Vegetative	0.07
Sro1934_g306290	M9	Vegetative	0.91
Sro20_g014460	M7	Vegetative	0
Sro37_g023460	M4	Vegetative	8.09
Sro37_g023470	M4	Vegetative	0.42
Sro453_g146170	M1	Vegetative	0.07
Sro587_g171310	M3	Vegetative	0
Sro702_g189950	M10	Vegetative	9.55
Sro810_g205790	M2	Vegetative	0.14
Sro1007_g230470	M7	Vegetative	0
Sro1099_g241090	M8	Vegetative	0.81
Sro1099_g241100	M8	Vegetative	8.87
Sro131_g062230	M6	Vegetative	0.09
Sro1934_g306290	M9	Vegetative	0.63
Sro20_g014460	M7	Vegetative	0
Sro37_g023460	M4	Vegetative	7.79
Sro37_g023470	M4	Vegetative	0.54
Sro453_g146170	M1	Vegetative	0
Sro587_g171310	M3	Vegetative	0
Sro702_g189950	M10	Vegetative	3.76
Sro810_g205790	M2	Vegetative	0.09

## Sheet: Fig5a
station	Latitude	Longitude	Chaetoceros	Cylindrotheca	Fragilariopsis	Leptocylindrus	Minidiscus	Odontella	Pseudo-nitzschia	Skeletonema	Thalassiosira
6	36.5163	-3.9904	1	0	0	0	1	0	0	1	0
87	-63.8768	-56.0915	1	0	0	0	0	1	0	0	0
88	-63.3961	-56.7964	1	0	0	0	0	1	0	0	0
92	-33.6836	-71.9845	1	0	0	0	0	0	0	0	0
163	76.1848	1.48985	1	0	0	0	0	0	0	0	0
168	72.5581	44.1127	1	0	0	0	0	0	0	0	0
173	78.9401	79.2356	1	0	0	0	0	0	0	0	1
175	79.2185	66.4228	1	0	0	0	0	0	0	1	0
180	74.8144	76.1989	1	0	0	0	0	0	0	1	0
188	78.3126	91.6988	1	0	0	0	0	0	0	1	0
191	71.5758	160.939	1	0	0	0	0	0	0	0	0
193	71.0991	174.928	1	0	1	1	0	0	0	1	0
194	73.365	-168.475	1	0	0	1	0	0	0	1	0
196	71.9027	-154.917	1	0	0	0	1	0	0	1	1
201	74.3208	-85.7637	1	0	0	1	0	0	1	1	1
205	72.4613	-71.8915	1	0	0	1	0	0	1	1	1
206	70.9557	-53.576	1	0	0	1	1	0	0	1	0
4	36.5533	-6.5669	0	1	0	0	0	0	0	0	0
8	38.0048	3.97943	0	1	0	0	0	0	0	0	0
43	4.65982	73.4864	0	1	0	0	0	0	0	0	0
50	-21.4809	56.8421	0	1	0	0	0	0	0	0	0
51	-21.4786	54.3229	0	1	0	0	0	0	0	0	0
58	-17.4247	42.2539	0	1	0	0	0	0	0	0	0
65	-35.2076	26.2955	0	1	0	0	1	0	0	0	0
114	-23.1594	-134.924	0	1	0	0	1	0	1	0	0
89	-57.7462	-67.0655	0	0	1	0	0	0	0	0	0
83	-54.3756	-65.1176	0	0	0	1	1	0	0	0	0
210	61.5334	-55.9916	0	0	0	1	1	0	0	0	0
9	39.1034	5.88152	0	0	0	0	1	0	0	0	0
66	-34.9175	17.9827	0	0	0	0	1	0	0	0	0
67	-32.1987	17.7048	0	0	0	0	1	0	0	0	0
80	-40.6316	-52.0378	0	0	0	0	1	0	0	0	0
116	-23.2296	-134.961	0	0	0	0	1	0	1	0	0
117	-23.1571	-135.022	0	0	0	0	1	0	1	0	0
118	-23.1571	-135.018	0	0	0	0	1	0	0	0	0
145	39.2168	-70.0383	0	0	0	0	1	0	0	0	0
158	67.1479	0.3568	0	0	0	0	1	0	0	0	1
208	69.1155	-51.5496	0	0	0	0	1	0	0	1	0
209	64.7361	-53.0599	0	0	0	0	1	0	0	1	0
86	-64.3376	-53.0643	0	0	0	0	0	1	0	0	0
46	-0.66245	73.1615	0	0	0	0	0	0	1	0	0
52	-16.957	53.9695	0	0	0	0	0	0	1	0	0
106	0.02767	-84.6059	0	0	0	0	0	0	1	0	0
110	-1.94141	-84.6095	0	0	0	0	0	0	1	0	0
113	-23.1118	-134.933	0	0	0	0	0	0	1	0	0
115	-23.2318	-134.95	0	0	0	0	0	0	1	0	0
124	-9.14966	-140.515	0	0	0	0	0	0	1	0	1
126	-11.9787	-151.13	0	0	0	0	0	0	1	0	0
127	-6.63154	-152.479	0	0	0	0	0	0	1	0	0
133	35.3924	-127.75	0	0	0	0	0	0	1	0	0
178	77.2139	73.212	0	0	0	0	0	0	0	1	0
189	77.9373	116.881	0	0	0	0	0	0	0	1	0
102	-5.26014	-85.2186	0	0	0	0	0	0	0	0	1
123	-8.9007	-140.287	0	0	0	0	0	0	0	0	1

## Sheet: Fig6a
Sample_ID	Genus	Relative_abundance	Marker18S	Sample_Type
004_0.8-5_DCM	Cylindrotheca	0.000766762	V9	All
004_0.8-5_DCM	Fragilariopsis	0.087393	V9	All
004_0.8-5_DCM	Pseudo-nitzschia	0.0476819	V9	All
004_180-2000_DCM	Fragilariopsis	0.0223277	V9	All
004_180-2000_DCM	Pseudo-nitzschia	0.00948925	V9	All
004_3/5-20_DCM	Fragilariopsis	0.134892	V9	All
004_3/5-20_DCM	Pseudo-nitzschia	0.0116373	V9	All
004_0.8-5_SRF	Fragilariopsis	0.0492529	V9	All
004_0.8-5_SRF	Pseudo-nitzschia	0.00924105	V9	All
004_180-2000_SRF	Cylindrotheca	0.00257511	V9	All
004_180-2000_SRF	Fragilariopsis	0.162232	V9	All
004_180-2000_SRF	Pseudo-nitzschia	0.130472	V9	All
004_3/5-20_SRF	Fragilariopsis	0.0308548	V9	All
004_3/5-20_SRF	Pseudo-nitzschia	0.018624	V9	All
005_0.8-5_DCM	Fragilariopsis	0.0482505	V9	All
005_0.8-5_DCM	Pseudo-nitzschia	0.00184162	V9	All
005_180-2000_DCM	Fragilariopsis	0.0594595	V9	All
005_180-2000_DCM	Pseudo-nitzschia	0.0108108	V9	All
005_3/5-20_DCM	Fragilariopsis	0.028133	V9	All
005_3/5-20_DCM	Pseudo-nitzschia	0.0059676	V9	All
005_0.8-5_SRF	Fragilariopsis	0.0630075	V9	All
005_0.8-5_SRF	Pseudo-nitzschia	0.00345865	V9	All
005_180-2000_SRF	Fragilariopsis	0.0645161	V9	All
005_3/5-20_SRF	Fragilariopsis	0.0189573	V9	All
005_3/5-20_SRF	Pseudo-nitzschia	0.00473934	V9	All
006_0.8-5_DCM	Cylindrotheca	1.28449e-05	V9	All
006_0.8-5_DCM	Fragilariopsis	0.0881502	V9	All
006_0.8-5_DCM	Pseudo-nitzschia	0.0266574	V9	All
006_3/5-20_DCM	Fragilariopsis	0.0352154	V9	All
006_3/5-20_DCM	Pseudo-nitzschia	0.0252778	V9	All
006_0.8-5_SRF	Cylindrotheca	3.65086e-06	V9	All
006_0.8-5_SRF	Fragilariopsis	0.088997	V9	All
006_0.8-5_SRF	Pseudo-nitzschia	0.0413012	V9	All
006_180-2000_SRF	Fragilariopsis	0.0706848	V9	All
006_180-2000_SRF	Pseudo-nitzschia	0.0664473	V9	All
006_3/5-20_SRF	Fragilariopsis	0.0668615	V9	All
006_3/5-20_SRF	Pseudo-nitzschia	0.0589249	V9	All
007_0.8-5_DCM	Fragilariopsis	0.0675467	V9	All
007_0.8-5_DCM	Pseudo-nitzschia	0.00573509	V9	All
007_180-2000_DCM	Fragilariopsis	0.0245041	V9	All
007_180-2000_DCM	Pseudo-nitzschia	0.00583431	V9	All
007_20-180_DCM	Fragilariopsis	0.00484115	V9	All
007_20-180_DCM	Pseudo-nitzschia	0.00272315	V9	All
007_3/5-20_DCM	Fragilariopsis	0.141103	V9	All
007_3/5-20_DCM	Pseudo-nitzschia	0.000844011	V9	All
007_0.8-5_SRF	Fragilariopsis	0.222302	V9	All
007_0.8-5_SRF	Pseudo-nitzschia	0.00127275	V9	All
007_180-2000_SRF	Fragilariopsis	0.0260586	V9	All
007_180-2000_SRF	Pseudo-nitzschia	0.00651466	V9	All
007_20-180_SRF	Fragilariopsis	0.00505679	V9	All
007_20-180_SRF	Pseudo-nitzschia	0.00210051	V9	All
007_3/5-20_SRF	Fragilariopsis	0.341092	V9	All
007_3/5-20_SRF	Pseudo-nitzschia	0.00326467	V9	All
008_0.8-5_DCM	Fragilariopsis	0.138145	V9	All
008_0.8-5_DCM	Pseudo-nitzschia	0.116153	V9	All
008_180-2000_DCM	Fragilariopsis	0.0952381	V9	All
008_180-2000_DCM	Pseudo-nitzschia	0.0952381	V9	All
008_20-180_DCM	Fragilariopsis	0.0575202	V9	All
008_20-180_DCM	Pseudo-nitzschia	0.0758415	V9	All
008_3/5-20_DCM	Fragilariopsis	0.169855	V9	All
008_3/5-20_DCM	Pseudo-nitzschia	0.115259	V9	All
008_0.8-5_SRF	Fragilariopsis	0.369294	V9	All
008_0.8-5_SRF	Pseudo-nitzschia	0.0297673	V9	All
008_180-2000_SRF	Fragilariopsis	0.0779221	V9	All
008_180-2000_SRF	Pseudo-nitzschia	0.0333952	V9	All
008_20-180_SRF	Fragilariopsis	0.0197224	V9	All
008_20-180_SRF	Pseudo-nitzschia	0.00840029	V9	All
009_0.8-5_DCM	Cylindrotheca	0.00164425	V9	All
009_0.8-5_DCM	Fragilariopsis	0.189426	V9	All
009_0.8-5_DCM	Pseudo-nitzschia	0.00535436	V9	All
009_180-2000_DCM	Fragilariopsis	0.0943396	V9	All
009_3/5-20_DCM	Fragilariopsis	0.163382	V9	All
009_3/5-20_DCM	Pseudo-nitzschia	0.0855809	V9	All
009_0.8-5_SRF	Fragilariopsis	0.738747	V9	All
009_0.8-5_SRF	Pseudo-nitzschia	0.00309747	V9	All
009_180-2000_SRF	Cylindrotheca	0.000678196	V9	All
009_180-2000_SRF	Fragilariopsis	0.246524	V9	All
009_180-2000_SRF	Pseudo-nitzschia	0.00779925	V9	All
009_3/5-20_SRF	Fragilariopsis	0.24456	V9	All
009_3/5-20_SRF	Pseudo-nitzschia	0.0176801	V9	All
010_0.8-5_DCM	Cylindrotheca	0.0117867	V9	All
010_0.8-5_DCM	Fragilariopsis	0.493173	V9	All
010_0.8-5_DCM	Pseudo-nitzschia	0.0274244	V9	All
010_180-2000_DCM	Fragilariopsis	0.157895	V9	All
010_20-180_DCM	Fragilariopsis	0.0720824	V9	All
010_20-180_DCM	Pseudo-nitzschia	0.01373	V9	All
010_3/5-20_DCM	Cylindrotheca	0.000886827	V9	All
010_3/5-20_DCM	Fragilariopsis	0.269459	V9	All
010_3/5-20_DCM	Pseudo-nitzschia	0.0113241	V9	All
010_0.8-5_SRF	Fragilariopsis	0.802104	V9	All
010_0.8-5_SRF	Pseudo-nitzschia	0.001169	V9	All
010_180-2000_SRF	Cylindrotheca	0.00675676	V9	All
010_180-2000_SRF	Fragilariopsis	0.0945946	V9	All
010_180-2000_SRF	Pseudo-nitzschia	0.0337838	V9	All
010_20-180_SRF	Fragilariopsis	0.0121655	V9	All
011_0.8-5_SRF	Cylindrotheca	6.1931e-05	V9	All
011_0.8-5_SRF	Fragilariopsis	0.0329473	V9	All
011_0.8-5_SRF	Pseudo-nitzschia	0.00108379	V9	All
011_180-2000_SRF	Cylindrotheca	0.0114566	V9	All
011_180-2000_SRF	Fragilariopsis	0.220949	V9	All
011_180-2000_SRF	Pseudo-nitzschia	0.0130933	V9	All
011_20-180_SRF	Fragilariopsis	0.0136307	V9	All
011_3/5-20_SRF	Fragilariopsis	0.0164191	V9	All
011_3/5-20_SRF	Pseudo-nitzschia	0.00130797	V9	All
012_20-180_DCM	Fragilariopsis	0.00992635	V9	All
012_20-180_DCM	Pseudo-nitzschia	0.00896574	V9	All
012_20-180_SRF	Fragilariopsis	0.00043554	V9	All
012_20-180_SRF	Pseudo-nitzschia	0.00087108	V9	All
014_20-180_SRF	Fragilariopsis	0.0358721	V9	All
014_20-180_SRF	Pseudo-nitzschia	0.000883548	V9	All
016_0.8-5_DCM	Cylindrotheca	0.00866189	V9	All
016_0.8-5_DCM	Fragilariopsis	0.234895	V9	All
016_0.8-5_DCM	Pseudo-nitzschia	0.0147209	V9	All
016_3/5-20_DCM	Fragilariopsis	0.126866	V9	All
016_0.8-5_SRF	Cylindrotheca	0.000226629	V9	All
016_0.8-5_SRF	Fragilariopsis	0.070746	V9	All
016_0.8-5_SRF	Pseudo-nitzschia	0.00430595	V9	All
016_3/5-20_SRF	Cylindrotheca	8.47961e-05	V9	All
016_3/5-20_SRF	Fragilariopsis	0.0734334	V9	All
016_3/5-20_SRF	Pseudo-nitzschia	0.230984	V9	All
017_20-180_DCM	Fragilariopsis	0.0183876	V9	All
017_20-180_DCM	Pseudo-nitzschia	0.00353607	V9	All
017_20-180_SRF	Fragilariopsis	0.0247934	V9	All
018_0.8-5_DCM	Cylindrotheca	0.0426712	V9	All
018_0.8-5_DCM	Fragilariopsis	0.241803	V9	All
018_0.8-5_DCM	Pseudo-nitzschia	0.00024108	V9	All
018_180-2000_DCM	Cylindrotheca	0.00152905	V9	All
018_180-2000_DCM	Fragilariopsis	0.0137615	V9	All
018_180-2000_DCM	Pseudo-nitzschia	0.000764526	V9	All
018_20-180_DCM	Cylindrotheca	8.80127e-05	V9	All
018_20-180_DCM	Fragilariopsis	0.0323887	V9	All
018_20-180_DCM	Pseudo-nitzschia	0.00167224	V9	All
018_3/5-20_DCM	Fragilariopsis	0.340062	V9	All
018_0.8-5_SRF	Cylindrotheca	0.000430787	V9	All
018_0.8-5_SRF	Fragilariopsis	0.4361	V9	All
018_0.8-5_SRF	Pseudo-nitzschia	0.000287191	V9	All
018_180-2000_SRF	Fragilariopsis	0.0322581	V9	All
018_20-180_SRF	Fragilariopsis	0.0765718	V9	All
018_20-180_SRF	Pseudo-nitzschia	0.000351247	V9	All
018_3/5-20_SRF	Fragilariopsis	0.0741115	V9	All
018_3/5-20_SRF	Pseudo-nitzschia	0.000126255	V9	All
019_0.8-5_SRF	Cylindrotheca	0.000540833	V9	All
019_0.8-5_SRF	Fragilariopsis	0.360736	V9	All
019_0.8-5_SRF	Pseudo-nitzschia	0.00703083	V9	All
019_20-180_SRF	Fragilariopsis	0.0714286	V9	All
019_3/5-20_SRF	Fragilariopsis	0.044065	V9	All
019_3/5-20_SRF	Pseudo-nitzschia	0.00192784	V9	All
020_0.8-5_SRF	Cylindrotheca	0.00116573	V9	All
020_0.8-5_SRF	Fragilariopsis	0.343307	V9	All
020_0.8-5_SRF	Pseudo-nitzschia	0.0476005	V9	All
020_180-2000_SRF	Fragilariopsis	0.26087	V9	All
020_20-180_SRF	Fragilariopsis	0.0029937	V9	All
020_3/5-20_SRF	Fragilariopsis	0.024061	V9	All
021_0.8-5_SRF	Cylindrotheca	0.00139991	V9	All
021_0.8-5_SRF	Fragilariopsis	0.273915	V9	All
021_0.8-5_SRF	Pseudo-nitzschia	0.000466636	V9	All
021_20-180_SRF	Fragilariopsis	0.00455182	V9	All
021_20-180_SRF	Pseudo-nitzschia	0.00140056	V9	All
021_3/5-20_SRF	Fragilariopsis	0.000352228	V9	All
021_3/5-20_SRF	Pseudo-nitzschia	3.72947e-05	V9	All
022_0.8-5_DCM	Cylindrotheca	0.00556117	V9	All
022_0.8-5_DCM	Fragilariopsis	0.138692	V9	All
022_180-2000_DCM	Fragilariopsis	0.0196947	V9	All
022_180-2000_DCM	Pseudo-nitzschia	0.0204333	V9	All
022_20-180_DCM	Cylindrotheca	1.1472e-05	V9	All
022_20-180_DCM	Fragilariopsis	0.0028221	V9	All
022_20-180_DCM	Pseudo-nitzschia	0.000539183	V9	All
022_3/5-20_DCM	Cylindrotheca	7.0497e-05	V9	All
022_3/5-20_DCM	Fragilariopsis	0.0236165	V9	All
022_3/5-20_DCM	Pseudo-nitzschia	0.0312654	V9	All
022_0.8-5_SRF	Cylindrotheca	0.000353175	V9	All
022_0.8-5_SRF	Fragilariopsis	0.00886149	V9	All
022_0.8-5_SRF	Pseudo-nitzschia	0.00118795	V9	All
022_180-2000_SRF	Cylindrotheca	5.10895e-05	V9	All
022_180-2000_SRF	Fragilariopsis	0.00426597	V9	All
022_180-2000_SRF	Pseudo-nitzschia	0.00112397	V9	All
022_20-180_SRF	Cylindrotheca	3.35064e-05	V9	All
022_20-180_SRF	Fragilariopsis	0.00190987	V9	All
022_20-180_SRF	Pseudo-nitzschia	0.000670129	V9	All
022_3/5-20_SRF	Fragilariopsis	0.01918	V9	All
022_3/5-20_SRF	Pseudo-nitzschia	0.0517545	V9	All
023_0.8-5_DCM	Cylindrotheca	0.00153468	V9	All
023_0.8-5_DCM	Fragilariopsis	0.173496	V9	All
023_0.8-5_DCM	Pseudo-nitzschia	0.00276243	V9	All
023_180-2000_DCM	Fragilariopsis	0.00222778	V9	All
023_180-2000_DCM	Pseudo-nitzschia	0.000409184	V9	All
023_20-180_DCM	Fragilariopsis	0.0264221	V9	All
023_20-180_DCM	Pseudo-nitzschia	0.00731521	V9	All
023_3/5-20_DCM	Fragilariopsis	0.0071599	V9	All
023_3/5-20_DCM	Pseudo-nitzschia	0.000596659	V9	All
023_0.8-5_SRF	Cylindrotheca	0.0117371	V9	All
023_0.8-5_SRF	Fragilariopsis	0.117762	V9	All
023_180-2000_SRF	Fragilariopsis	0.00113701	V9	All
023_180-2000_SRF	Pseudo-nitzschia	0.00208452	V9	All
023_20-180_SRF	Cylindrotheca	0.000114168	V9	All
023_20-180_SRF	Fragilariopsis	0.00570841	V9	All
023_20-180_SRF	Pseudo-nitzschia	0.0021692	V9	All
023_3/5-20_SRF	Cylindrotheca	0.00011441	V9	All
023_3/5-20_SRF	Fragilariopsis	0.0408443	V9	All
023_3/5-20_SRF	Pseudo-nitzschia	0.00223099	V9	All
024_180-2000_SRF	Fragilariopsis	0.0107527	V9	All
024_180-2000_SRF	Pseudo-nitzschia	0.0107527	V9	All
024_20-180_SRF	Fragilariopsis	0.0027184	V9	All
024_20-180_SRF	Pseudo-nitzschia	0.0013592	V9	All
025_0.8-5_DCM	Cylindrotheca	0.040032	V9	All
025_0.8-5_DCM	Fragilariopsis	0.218308	V9	All
025_0.8-5_DCM	Pseudo-nitzschia	0.00240192	V9	All
025_180-2000_DCM	Fragilariopsis	0.00326797	V9	All
025_180-2000_DCM	Pseudo-nitzschia	0.00163399	V9	All
025_20-180_DCM	Cylindrotheca	6.83457e-05	V9	All
025_20-180_DCM	Fragilariopsis	0.00218706	V9	All
025_20-180_DCM	Pseudo-nitzschia	0.00184533	V9	All
025_3/5-20_DCM	Cylindrotheca	0.000191388	V9	All
025_3/5-20_DCM	Fragilariopsis	0.101722	V9	All
025_3/5-20_DCM	Pseudo-nitzschia	0.00449761	V9	All
025_0.8-5_SRF	Cylindrotheca	0.000519751	V9	All
025_0.8-5_SRF	Fragilariopsis	0.180873	V9	All
025_0.8-5_SRF	Pseudo-nitzschia	0.000519751	V9	All
025_20-180_SRF	Fragilariopsis	0.00060956	V9	All
025_20-180_SRF	Pseudo-nitzschia	0.000705807	V9	All
025_3/5-20_SRF	Fragilariopsis	0.00563875	V9	All
025_3/5-20_SRF	Pseudo-nitzschia	0.00138658	V9	All
026_180-2000_SRF	Fragilariopsis	0.0025	V9	All
026_180-2000_SRF	Pseudo-nitzschia	0.0025	V9	All
026_20-180_SRF	Fragilariopsis	0.0030522	V9	All
026_20-180_SRF	Pseudo-nitzschia	0.0012458	V9	All
030_0.8-5_DCM	Cylindrotheca	0.00110011	V9	All
030_0.8-5_DCM	Fragilariopsis	0.050055	V9	All
030_0.8-5_DCM	Pseudo-nitzschia	0.00220022	V9	All
030_20-180_DCM	Fragilariopsis	0.191506	V9	All
030_3/5-20_DCM	Fragilariopsis	0.637251	V9	All
030_3/5-20_DCM	Pseudo-nitzschia	0.00542064	V9	All
030_0.8-5_SRF	Fragilariopsis	0.069969	V9	All
030_0.8-5_SRF	Pseudo-nitzschia	0.00743034	V9	All
030_180-2000_SRF	Fragilariopsis	0.0333333	V9	All
030_180-2000_SRF	Pseudo-nitzschia	0.00555556	V9	All
030_20-180_SRF	Fragilariopsis	0.00775996	V9	All
030_20-180_SRF	Pseudo-nitzschia	0.000258665	V9	All
030_3/5-20_SRF	Fragilariopsis	0.0232687	V9	All
030_3/5-20_SRF	Pseudo-nitzschia	0.0033241	V9	All
031_180-2000_SRF	Fragilariopsis	0.0503876	V9	All
031_20-180_SRF	Fragilariopsis	0.0383912	V9	All
031_20-180_SRF	Pseudo-nitzschia	0.00457038	V9	All
032_0.8-5_DCM	Cylindrotheca	0.0127645	V9	All
032_0.8-5_DCM	Fragilariopsis	0.167282	V9	All
032_0.8-5_DCM	Pseudo-nitzschia	0.0201545	V9	All
032_180-2000_DCM	Fragilariopsis	0.03125	V9	All
032_180-2000_DCM	Pseudo-nitzschia	0.0133929	V9	All
032_20-180_DCM	Cylindrotheca	0.000142837	V9	All
032_20-180_DCM	Fragilariopsis	0.0267105	V9	All
032_20-180_DCM	Pseudo-nitzschia	0.0362805	V9	All
032_3/5-20_DCM	Fragilariopsis	0.102817	V9	All
032_3/5-20_DCM	Pseudo-nitzschia	0.106338	V9	All
032_0.8-5_SRF	Cylindrotheca	0.00190404	V9	All
032_0.8-5_SRF	Fragilariopsis	0.192181	V9	All
032_0.8-5_SRF	Pseudo-nitzschia	0.00812389	V9	All
032_180-2000_SRF	Cylindrotheca	0.00732601	V9	All
032_180-2000_SRF	Fragilariopsis	0.131868	V9	All
032_180-2000_SRF	Pseudo-nitzschia	0.00915751	V9	All
032_20-180_SRF	Cylindrotheca	0.000284091	V9	All
032_20-180_SRF	Fragilariopsis	0.0102273	V9	All
032_20-180_SRF	Pseudo-nitzschia	0.0176136	V9	All
032_3/5-20_SRF	Fragilariopsis	0.625246	V9	All
032_3/5-20_SRF	Pseudo-nitzschia	0.0019685	V9	All
033_0.8-2000_DCM	Cylindrotheca	0.000583022	V9	All
033_0.8-2000_DCM	Fragilariopsis	0.0738106	V9	All
033_0.8-2000_DCM	Pseudo-nitzschia	0.0304338	V9	All
033_180-2000_SRF	Fragilariopsis	0.08125	V9	All
033_180-2000_SRF	Pseudo-nitzschia	0.025	V9	All
033_20-180_SRF	Fragilariopsis	0.0352113	V9	All
033_20-180_SRF	Pseudo-nitzschia	0.00469484	V9	All
034_0.8-5_DCM	Cylindrotheca	0.00201023	V9	All
034_0.8-5_DCM	Fragilariopsis	0.307566	V9	All
034_0.8-5_DCM	Pseudo-nitzschia	0.0208333	V9	All
034_180-2000_DCM	Cylindrotheca	0.002079	V9	All
034_180-2000_DCM	Fragilariopsis	0.264033	V9	All
034_180-2000_DCM	Pseudo-nitzschia	0.039501	V9	All
034_20-180_DCM	Fragilariopsis	0.0667361	V9	All
034_20-180_DCM	Pseudo-nitzschia	0.0195833	V9	All
034_3/5-20_DCM	Fragilariopsis	0.219932	V9	All
034_3/5-20_DCM	Pseudo-nitzschia	0.0213972	V9	All
034_0.8-5_SRF	Fragilariopsis	0.230708	V9	All
034_0.8-5_SRF	Pseudo-nitzschia	0.0430787	V9	All
034_180-2000_SRF	Fragilariopsis	0.278861	V9	All
034_180-2000_SRF	Pseudo-nitzschia	0.0224888	V9	All
034_20-180_SRF	Fragilariopsis	0.0448542	V9	All
034_20-180_SRF	Pseudo-nitzschia	0.00990498	V9	All
034_3/5-20_SRF	Fragilariopsis	0.0442498	V9	All
034_3/5-20_SRF	Pseudo-nitzschia	0.0024708	V9	All
036_0.8-5_DCM	Fragilariopsis	0.0555319	V9	All
036_0.8-5_DCM	Pseudo-nitzschia	0.422213	V9	All
036_180-2000_DCM	Fragilariopsis	0.00503168	V9	All
036_180-2000_DCM	Pseudo-nitzschia	0.00871226	V9	All
036_20-180_DCM	Fragilariopsis	0.00500765	V9	All
036_20-180_DCM	Pseudo-nitzschia	0.00926844	V9	All
036_3/5-20_DCM	Fragilariopsis	0.037594	V9	All
036_3/5-20_DCM	Pseudo-nitzschia	0.037594	V9	All
036_0.8-5_SRF	Cylindrotheca	9.76086e-05	V9	All
036_0.8-5_SRF	Fragilariopsis	0.117911	V9	All
036_0.8-5_SRF	Pseudo-nitzschia	0.17755	V9	All
036_180-2000_SRF	Fragilariopsis	0.0117668	V9	All
036_180-2000_SRF	Pseudo-nitzschia	0.0174719	V9	All
036_20-180_SRF	Fragilariopsis	0.00263292	V9	All
036_20-180_SRF	Pseudo-nitzschia	0.00658691	V9	All
036_3/5-20_SRF	Fragilariopsis	0.0221239	V9	All
036_3/5-20_SRF	Pseudo-nitzschia	0.00505689	V9	All
038_0.8-5_DCM	Cylindrotheca	0.000389826	V9	All
038_0.8-5_DCM	Fragilariopsis	0.0506286	V9	All
038_0.8-5_DCM	Pseudo-nitzschia	0.676299	V9	All
038_180-2000_DCM	Fragilariopsis	0.106024	V9	All
038_180-2000_DCM	Pseudo-nitzschia	0.0903614	V9	All
038_20-180_DCM	Fragilariopsis	0.0271799	V9	All
038_20-180_DCM	Pseudo-nitzschia	0.0639434	V9	All
038_3/5-20_DCM	Fragilariopsis	0.0800408	V9	All
038_3/5-20_DCM	Pseudo-nitzschia	0.0197324	V9	All
038_0.8-5_SRF	Cylindrotheca	0.000114495	V9	All
038_0.8-5_SRF	Fragilariopsis	0.0398443	V9	All
038_0.8-5_SRF	Pseudo-nitzschia	0.0596519	V9	All
038_180-2000_SRF	Fragilariopsis	0.0826709	V9	All
038_180-2000_SRF	Pseudo-nitzschia	0.0317965	V9	All
038_20-180_SRF	Fragilariopsis	0.026506	V9	All
038_20-180_SRF	Pseudo-nitzschia	0.0301205	V9	All
038_3/5-20_SRF	Fragilariopsis	0.146217	V9	All
038_3/5-20_SRF	Pseudo-nitzschia	0.0319483	V9	All
039_0.8-5_DCM	Fragilariopsis	0.378587	V9	All
039_0.8-5_DCM	Pseudo-nitzschia	0.168874	V9	All
039_180-2000_DCM	Fragilariopsis	0.0494037	V9	All
039_180-2000_DCM	Pseudo-nitzschia	0.189097	V9	All
039_20-180_DCM	Fragilariopsis	0.00466879	V9	All
039_20-180_DCM	Pseudo-nitzschia	0.0182692	V9	All
039_3/5-20_DCM	Fragilariopsis	0.000213174	V9	All
039_0.8-5_SRF	Fragilariopsis	0.395143	V9	All
039_0.8-5_SRF	Pseudo-nitzschia	0.018927	V9	All
039_180-2000_SRF	Fragilariopsis	0.000575723	V9	All
039_180-2000_SRF	Pseudo-nitzschia	0.000296266	V9	All
039_20-180_SRF	Fragilariopsis	0.00494089	V9	All
039_20-180_SRF	Pseudo-nitzschia	0.0185621	V9	All
039_3/5-20_SRF	Fragilariopsis	0.242838	V9	All
039_3/5-20_SRF	Pseudo-nitzschia	0.0138012	V9	All
041_0.8-5_DCM	Cylindrotheca	1.27897e-05	V9	All
041_0.8-5_DCM	Fragilariopsis	0.0988131	V9	All
041_0.8-5_DCM	Pseudo-nitzschia	0.110951	V9	All
041_180-2000_DCM	Fragilariopsis	0.0492308	V9	All
041_180-2000_DCM	Pseudo-nitzschia	0.0615385	V9	All
041_20-180_DCM	Cylindrotheca	0.000676704	V9	All
041_20-180_DCM	Fragilariopsis	0.0211893	V9	All
041_20-180_DCM	Pseudo-nitzschia	0.0291829	V9	All
041_3/5-20_DCM	Fragilariopsis	0.0256621	V9	All
041_3/5-20_DCM	Pseudo-nitzschia	0.0158759	V9	All
041_0.8-5_SRF	Fragilariopsis	0.192448	V9	All
041_0.8-5_SRF	Pseudo-nitzschia	0.00195942	V9	All
041_180-2000_SRF	Fragilariopsis	0.0373626	V9	All
041_180-2000_SRF	Pseudo-nitzschia	0.0021978	V9	All
041_20-180_SRF	Fragilariopsis	0.0186625	V9	All
041_20-180_SRF	Pseudo-nitzschia	0.0553472	V9	All
041_3/5-20_SRF	Fragilariopsis	0.0743802	V9	All
042_0.8-5_DCM	Cylindrotheca	0.00101376	V9	All
042_0.8-5_DCM	Fragilariopsis	0.141347	V9	All
042_0.8-5_DCM	Pseudo-nitzschia	0.297755	V9	All
042_180-2000_DCM	Fragilariopsis	0.0460199	V9	All
042_180-2000_DCM	Pseudo-nitzschia	0.0335821	V9	All
042_20-180_DCM	Cylindrotheca	0.00363071	V9	All
042_20-180_DCM	Fragilariopsis	0.060944	V9	All
042_20-180_DCM	Pseudo-nitzschia	0.0879149	V9	All
042_3/5-20_DCM	Fragilariopsis	0.0753574	V9	All
042_3/5-20_DCM	Pseudo-nitzschia	0.591621	V9	All
042_0.8-5_SRF	Fragilariopsis	0.333844	V9	All
042_0.8-5_SRF	Pseudo-nitzschia	0.0122552	V9	All
042_180-2000_SRF	Fragilariopsis	0.0394737	V9	All
042_20-180_SRF	Fragilariopsis	0.0331505	V9	All
042_20-180_SRF	Pseudo-nitzschia	0.0147865	V9	All
042_3/5-20_SRF	Cylindrotheca	3.30896e-05	V9	All
042_3/5-20_SRF	Fragilariopsis	0.0572781	V9	All
042_3/5-20_SRF	Pseudo-nitzschia	0.00172066	V9	All
043_0.8-5_SRF	Fragilariopsis	0.134307	V9	All
043_0.8-5_SRF	Pseudo-nitzschia	0.00190064	V9	All
043_180-2000_SRF	Fragilariopsis	0.122914	V9	All
043_180-2000_SRF	Pseudo-nitzschia	0.0212443	V9	All
043_20-180_SRF	Cylindrotheca	2.25718e-05	V9	All
043_20-180_SRF	Fragilariopsis	0.175157	V9	All
043_20-180_SRF	Pseudo-nitzschia	0.00593639	V9	All
043_3/5-20_SRF	Fragilariopsis	0.183306	V9	All
043_3/5-20_SRF	Pseudo-nitzschia	0.0023479	V9	All
045_0.8-5_SRF	Fragilariopsis	0.291248	V9	All
045_0.8-5_SRF	Pseudo-nitzschia	0.00145261	V9	All
045_180-2000_SRF	Fragilariopsis	0.169492	V9	All
045_180-2000_SRF	Pseudo-nitzschia	0.0338983	V9	All
045_20-180_SRF	Fragilariopsis	0.0185529	V9	All
045_20-180_SRF	Pseudo-nitzschia	0.00185529	V9	All
045_3/5-20_SRF	Fragilariopsis	0.481934	V9	All
045_3/5-20_SRF	Pseudo-nitzschia	0.00101781	V9	All
046_0.8-5_SRF	Fragilariopsis	0.461245	V9	All
046_0.8-5_SRF	Pseudo-nitzschia	0.00159442	V9	All
046_180-2000_SRF	Fragilariopsis	0.342548	V9	All
046_180-2000_SRF	Pseudo-nitzschia	0.00381316	V9	All
046_20-180_SRF	Cylindrotheca	1.29821e-05	V9	All
046_20-180_SRF	Fragilariopsis	0.293227	V9	All
046_20-180_SRF	Pseudo-nitzschia	0.00672474	V9	All
046_3/5-20_SRF	Fragilariopsis	0.135346	V9	All
046_3/5-20_SRF	Pseudo-nitzschia	0.00296021	V9	All
047_180-2000_SRF	Fragilariopsis	0.0487805	V9	All
047_20-180_SRF	Fragilariopsis	0.0785685	V9	All
047_20-180_SRF	Pseudo-nitzschia	0.00699301	V9	All
048_180-2000_SRF	Fragilariopsis	0.176991	V9	All
049_180-2000_SRF	Cylindrotheca	0.000193836	V9	All
049_180-2000_SRF	Fragilariopsis	0.0571816	V9	All
049_180-2000_SRF	Pseudo-nitzschia	0.00775344	V9	All
049_20-180_SRF	Cylindrotheca	4.28302e-05	V9	All
049_20-180_SRF	Fragilariopsis	0.0160185	V9	All
049_20-180_SRF	Pseudo-nitzschia	0.00565359	V9	All
050_0.8-5_DCM	Cylindrotheca	0.0097897	V9	All
050_0.8-5_DCM	Fragilariopsis	0.0366207	V9	All
050_0.8-5_DCM	Pseudo-nitzschia	0.0206672	V9	All
050_180-2000_DCM	Fragilariopsis	0.0764588	V9	All
050_180-2000_DCM	Pseudo-nitzschia	0.0120724	V9	All
050_3/5-20_DCM	Cylindrotheca	0.000375516	V9	All
050_3/5-20_DCM	Fragilariopsis	0.0751033	V9	All
050_3/5-20_DCM	Pseudo-nitzschia	0.0471273	V9	All
050_0.8-5_SRF	Fragilariopsis	0.196025	V9	All
050_0.8-5_SRF	Pseudo-nitzschia	0.00980125	V9	All
050_180-2000_SRF	Fragilariopsis	0.0597015	V9	All
050_180-2000_SRF	Pseudo-nitzschia	0.0447761	V9	All
050_20-180_SRF	Fragilariopsis	0.0273644	V9	All
050_20-180_SRF	Pseudo-nitzschia	0.0182429	V9	All
050_3/5-20_SRF	Fragilariopsis	0.00546291	V9	All
050_3/5-20_SRF	Pseudo-nitzschia	0.00115009	V9	All
051_0.8-5_DCM	Cylindrotheca	0.00586562	V9	All
051_0.8-5_DCM	Fragilariopsis	0.151084	V9	All
051_0.8-5_DCM	Pseudo-nitzschia	0.0167081	V9	All
051_180-2000_DCM	Fragilariopsis	0.0529101	V9	All
051_180-2000_DCM	Pseudo-nitzschia	0.042328	V9	All
051_20-180_DCM	Fragilariopsis	0.0931529	V9	All
051_20-180_DCM	Pseudo-nitzschia	0.0270701	V9	All
051_3/5-20_DCM	Fragilariopsis	0.0811232	V9	All
051_3/5-20_DCM	Pseudo-nitzschia	0.00858034	V9	All
051_0.8-5_SRF	Fragilariopsis	0.207715	V9	All
051_0.8-5_SRF	Pseudo-nitzschia	0.00134014	V9	All
051_180-2000_SRF	Fragilariopsis	0.0185185	V9	All
051_180-2000_SRF	Pseudo-nitzschia	0.00925926	V9	All
051_20-180_SRF	Fragilariopsis	0.0516129	V9	All
051_20-180_SRF	Pseudo-nitzschia	0.0175115	V9	All
051_3/5-20_SRF	Fragilariopsis	0.208667	V9	All
051_3/5-20_SRF	Pseudo-nitzschia	0.00838659	V9	All
052_0.8-5_DCM	Cylindrotheca	0.00307714	V9	All
052_0.8-5_DCM	Fragilariopsis	0.2232	V9	All
052_0.8-5_DCM	Pseudo-nitzschia	0.416846	V9	All
052_180-2000_DCM	Fragilariopsis	0.50188	V9	All
052_180-2000_DCM	Pseudo-nitzschia	0.177318	V9	All
052_20-180_DCM	Fragilariopsis	0.151907	V9	All
052_20-180_DCM	Pseudo-nitzschia	0.0801925	V9	All
052_3/5-20_DCM	Fragilariopsis	0.0449042	V9	All
052_3/5-20_DCM	Pseudo-nitzschia	0.115538	V9	All
052_0.8-5_SRF	Fragilariopsis	0.627174	V9	All
052_0.8-5_SRF	Pseudo-nitzschia	0.223804	V9	All
052_180-2000_SRF	Fragilariopsis	0.0337079	V9	All
052_180-2000_SRF	Pseudo-nitzschia	0.0224719	V9	All
052_20-180_SRF	Fragilariopsis	0.0513917	V9	All
052_20-180_SRF	Pseudo-nitzschia	0.0934536	V9	All
052_3/5-20_SRF	Fragilariopsis	0.482457	V9	All
052_3/5-20_SRF	Pseudo-nitzschia	0.135008	V9	All
053_0.8-5_SRF	Fragilariopsis	0.111054	V9	All
053_0.8-5_SRF	Pseudo-nitzschia	0.00165785	V9	All
053_180-2000_SRF	Fragilariopsis	0.0709066	V9	All
053_180-2000_SRF	Pseudo-nitzschia	0.00108254	V9	All
053_20-180_SRF	Fragilariopsis	0.0542881	V9	All
053_20-180_SRF	Pseudo-nitzschia	0.0015795	V9	All
053_3/5-20_SRF	Fragilariopsis	0.100264	V9	All
053_3/5-20_SRF	Pseudo-nitzschia	0.000516826	V9	All
054_0.8-5_SRF	Fragilariopsis	0.137055	V9	All
054_0.8-5_SRF	Pseudo-nitzschia	0.00727107	V9	All
054_180-2000_SRF	Fragilariopsis	0.13327	V9	All
054_180-2000_SRF	Pseudo-nitzschia	0.0189805	V9	All
054_20-180_SRF	Fragilariopsis	0.061833	V9	All
054_20-180_SRF	Pseudo-nitzschia	0.0403673	V9	All
054_3/5-20_SRF	Fragilariopsis	0.0613686	V9	All
054_3/5-20_SRF	Pseudo-nitzschia	0.0152969	V9	All
057_0.8-5_SRF	Cylindrotheca	0.00010898	V9	All
057_0.8-5_SRF	Fragilariopsis	0.2682	V9	All
057_0.8-5_SRF	Pseudo-nitzschia	0.00464981	V9	All
057_20-180_SRF	Fragilariopsis	0.0484603	V9	All
057_20-180_SRF	Pseudo-nitzschia	0.00971158	V9	All
057_3/5-20_SRF	Fragilariopsis	0.0987229	V9	All
057_3/5-20_SRF	Pseudo-nitzschia	0.00453705	V9	All
058_0.8-5_DCM	Fragilariopsis	0.483733	V9	All
058_0.8-5_DCM	Pseudo-nitzschia	0.0114636	V9	All
058_180-2000_DCM	Fragilariopsis	0.104167	V9	All
058_180-2000_DCM	Pseudo-nitzschia	0.0364583	V9	All
058_20-180_DCM	Fragilariopsis	0.0642596	V9	All
058_20-180_DCM	Pseudo-nitzschia	0.0206319	V9	All
058_3/5-20_DCM	Fragilariopsis	0.173378	V9	All
058_3/5-20_DCM	Pseudo-nitzschia	0.00852676	V9	All
058_0.8-5_SRF	Cylindrotheca	7.39426e-05	V9	All
058_0.8-5_SRF	Fragilariopsis	0.382431	V9	All
058_0.8-5_SRF	Pseudo-nitzschia	0.00280982	V9	All
058_180-2000_SRF	Fragilariopsis	0.0365535	V9	All
058_180-2000_SRF	Pseudo-nitzschia	0.0104439	V9	All
058_20-180_SRF	Fragilariopsis	0.0210134	V9	All
058_20-180_SRF	Pseudo-nitzschia	0.0165947	V9	All
058_3/5-20_SRF	Fragilariopsis	0.134847	V9	All
058_3/5-20_SRF	Pseudo-nitzschia	0.00728626	V9	All
062_0.8-5_SRF	Cylindrotheca	0.000222311	V9	All
062_0.8-5_SRF	Fragilariopsis	0.368058	V9	All
062_0.8-5_SRF	Pseudo-nitzschia	0.00204526	V9	All
062_180-2000_SRF	Fragilariopsis	0.053653	V9	All
062_180-2000_SRF	Pseudo-nitzschia	0.00799087	V9	All
062_20-180_SRF	Fragilariopsis	0.0582309	V9	All
062_20-180_SRF	Pseudo-nitzschia	0.021358	V9	All
062_3/5-20_SRF	Fragilariopsis	0.199733	V9	All
062_3/5-20_SRF	Pseudo-nitzschia	0.000952018	V9	All
064_0.8-5_DCM	Cylindrotheca	0.00151242	V9	All
064_0.8-5_DCM	Fragilariopsis	0.112895	V9	All
064_0.8-5_DCM	Pseudo-nitzschia	0.0636191	V9	All
064_180-2000_DCM	Fragilariopsis	0.021329	V9	All
064_180-2000_DCM	Pseudo-nitzschia	0.0188679	V9	All
064_20-180_DCM	Cylindrotheca	3.50885e-05	V9	All
064_20-180_DCM	Fragilariopsis	0.0131114	V9	All
064_20-180_DCM	Pseudo-nitzschia	0.0163045	V9	All
064_3/5-20_DCM	Cylindrotheca	2.06318e-06	V9	All
064_3/5-20_DCM	Fragilariopsis	0.0139003	V9	All
064_3/5-20_DCM	Pseudo-nitzschia	0.0181223	V9	All
064_0.8-5_SRF	Cylindrotheca	0.00140617	V9	All
064_0.8-5_SRF	Fragilariopsis	0.122553	V9	All
064_0.8-5_SRF	Pseudo-nitzschia	0.0547864	V9	All
064_180-2000_SRF	Fragilariopsis	0.0358491	V9	All
064_180-2000_SRF	Pseudo-nitzschia	0.0132075	V9	All
064_20-180_SRF	Cylindrotheca	1.78409e-05	V9	All
064_20-180_SRF	Fragilariopsis	0.0130952	V9	All
064_20-180_SRF	Pseudo-nitzschia	0.0194287	V9	All
064_3/5-20_SRF	Cylindrotheca	0.000101877	V9	All
064_3/5-20_SRF	Fragilariopsis	0.0367155	V9	All
064_3/5-20_SRF	Pseudo-nitzschia	0.0317857	V9	All
065_0.8-5_DCM	Cylindrotheca	0.000661831	V9	All
065_0.8-5_DCM	Fragilariopsis	0.0953036	V9	All
065_0.8-5_DCM	Pseudo-nitzschia	0.0358448	V9	All
065_3/5-20_DCM	Fragilariopsis	0.114444	V9	All
065_3/5-20_DCM	Pseudo-nitzschia	0.0238241	V9	All
065_0.8-5_SRF	Cylindrotheca	0.000649386	V9	All
065_0.8-5_SRF	Fragilariopsis	0.109205	V9	All
065_0.8-5_SRF	Pseudo-nitzschia	0.0456735	V9	All
065_180-2000_SRF	Fragilariopsis	0.025641	V9	All
065_180-2000_SRF	Pseudo-nitzschia	0.021978	V9	All
065_20-180_SRF	Fragilariopsis	0.0173868	V9	All
065_20-180_SRF	Pseudo-nitzschia	0.0295419	V9	All
065_3/5-20_SRF	Fragilariopsis	0.0227319	V9	All
065_3/5-20_SRF	Pseudo-nitzschia	0.0201534	V9	All
066_0.8-5_DCM	Cylindrotheca	0.00135094	V9	All
066_0.8-5_DCM	Fragilariopsis	0.0558879	V9	All
066_0.8-5_DCM	Pseudo-nitzschia	0.0268328	V9	All
066_3/5-20_DCM	Fragilariopsis	0.00641648	V9	All
066_3/5-20_DCM	Pseudo-nitzschia	0.00167673	V9	All
066_0.8-5_SRF	Cylindrotheca	0.001812	V9	All
066_0.8-5_SRF	Fragilariopsis	0.0391258	V9	All
066_0.8-5_SRF	Pseudo-nitzschia	0.0229296	V9	All
066_180-2000_SRF	Fragilariopsis	0.0385191	V9	All
066_180-2000_SRF	Pseudo-nitzschia	0.0126822	V9	All
066_20-180_SRF	Fragilariopsis	0.271598	V9	All
066_20-180_SRF	Pseudo-nitzschia	0.0605845	V9	All
066_3/5-20_SRF	Fragilariopsis	0.0972961	V9	All
066_3/5-20_SRF	Pseudo-nitzschia	0.0464824	V9	All
067_0.8-2000_SRF	Cylindrotheca	0.00033404	V9	All
067_0.8-2000_SRF	Fragilariopsis	0.127042	V9	All
067_0.8-2000_SRF	Pseudo-nitzschia	0.0151831	V9	All
067_180-2000_SRF	Fragilariopsis	0.0901235	V9	All
067_180-2000_SRF	Pseudo-nitzschia	0.0141975	V9	All
067_20-180_SRF	Cylindrotheca	4.09433e-05	V9	All
067_20-180_SRF	Fragilariopsis	0.0147805	V9	All
067_20-180_SRF	Pseudo-nitzschia	0.0144325	V9	All
067_3/5-20_SRF	Cylindrotheca	9.59508e-07	V9	All
067_3/5-20_SRF	Fragilariopsis	0.00279073	V9	All
067_3/5-20_SRF	Pseudo-nitzschia	0.000418825	V9	All
068_0.8-5_DCM	Cylindrotheca	0.00231878	V9	All
068_0.8-5_DCM	Fragilariopsis	0.0277517	V9	All
068_0.8-5_DCM	Pseudo-nitzschia	0.0303833	V9	All
068_180-2000_DCM	Fragilariopsis	0.116279	V9	All
068_180-2000_DCM	Pseudo-nitzschia	0.0348837	V9	All
068_3/5-20_DCM	Fragilariopsis	0.097666	V9	All
068_3/5-20_DCM	Pseudo-nitzschia	0.000872505	V9	All
068_0.8-5_SRF	Cylindrotheca	0.00137539	V9	All
068_0.8-5_SRF	Fragilariopsis	0.0312544	V9	All
068_0.8-5_SRF	Pseudo-nitzschia	0.0207731	V9	All
068_180-2000_SRF	Cylindrotheca	0.000601898	V9	All
068_180-2000_SRF	Fragilariopsis	0.0333522	V9	All
068_180-2000_SRF	Pseudo-nitzschia	0.018411	V9	All
068_20-180_SRF	Fragilariopsis	0.136503	V9	All
068_20-180_SRF	Pseudo-nitzschia	0.0118516	V9	All
068_3/5-20_SRF	Fragilariopsis	0.012987	V9	All
068_3/5-20_SRF	Pseudo-nitzschia	0.00371058	V9	All
070_0.8-2000_SRF	Fragilariopsis	0.0284058	V9	All
070_0.8-2000_SRF	Pseudo-nitzschia	0.227642	V9	All
070_180-2000_SRF	Fragilariopsis	0.0612245	V9	All
070_180-2000_SRF	Pseudo-nitzschia	0.108844	V9	All
070_20-180_SRF	Fragilariopsis	0.0415353	V9	All
070_20-180_SRF	Pseudo-nitzschia	0.0328992	V9	All
070_3/5-20_SRF	Fragilariopsis	0.0111873	V9	All
070_3/5-20_SRF	Pseudo-nitzschia	0.0126472	V9	All
071_0.8-2000_SRF	Cylindrotheca	0.00101945	V9	All
071_0.8-2000_SRF	Fragilariopsis	0.197859	V9	All
071_0.8-2000_SRF	Pseudo-nitzschia	0.105683	V9	All
071_180-2000_SRF	Fragilariopsis	0.2	V9	All
071_180-2000_SRF	Pseudo-nitzschia	0.05	V9	All
071_20-180_SRF	Fragilariopsis	0.0136452	V9	All
071_20-180_SRF	Pseudo-nitzschia	0.0649773	V9	All
071_3/5-20_SRF	Cylindrotheca	0.000284522	V9	All
071_3/5-20_SRF	Fragilariopsis	0.0488429	V9	All
071_3/5-20_SRF	Pseudo-nitzschia	0.0267451	V9	All
072_0.8-2000_DCM	Cylindrotheca	0.0121229	V9	All
072_0.8-2000_DCM	Fragilariopsis	0.0721863	V9	All
072_0.8-2000_DCM	Pseudo-nitzschia	0.0626808	V9	All
072_180-2000_DCM	Fragilariopsis	0.015625	V9	All
072_180-2000_DCM	Pseudo-nitzschia	0.03125	V9	All
072_20-180_DCM	Fragilariopsis	0.0211268	V9	All
072_20-180_DCM	Pseudo-nitzschia	0.040493	V9	All
072_3/5-20_DCM	Fragilariopsis	0.0637386	V9	All
072_3/5-20_DCM	Pseudo-nitzschia	0.0170356	V9	All
072_0.8-2000_SRF	Cylindrotheca	0.00145349	V9	All
072_0.8-2000_SRF	Fragilariopsis	0.359012	V9	All
072_0.8-2000_SRF	Pseudo-nitzschia	0.0114664	V9	All
072_180-2000_SRF	Fragilariopsis	0.0151515	V9	All
072_20-180_SRF	Cylindrotheca	0.0003367	V9	All
072_20-180_SRF	Fragilariopsis	0.0195286	V9	All
072_20-180_SRF	Pseudo-nitzschia	0.0420875	V9	All
072_3/5-20_SRF	Fragilariopsis	0.0421875	V9	All
072_3/5-20_SRF	Pseudo-nitzschia	0.003125	V9	All
076_0.8-5_DCM	Cylindrotheca	0.000117405	V9	All
076_0.8-5_DCM	Fragilariopsis	0.0348694	V9	All
076_0.8-5_DCM	Pseudo-nitzschia	0.0208982	V9	All
076_20-180_DCM	Fragilariopsis	0.0316092	V9	All
076_20-180_DCM	Pseudo-nitzschia	0.0873563	V9	All
076_3/5-20_DCM	Fragilariopsis	0.0418782	V9	All
076_3/5-20_DCM	Pseudo-nitzschia	0.0203046	V9	All
076_0.8-5_SRF	Fragilariopsis	0.0851532	V9	All
076_0.8-5_SRF	Pseudo-nitzschia	0.0227565	V9	All
076_20-180_SRF	Fragilariopsis	0.038866	V9	All
076_20-180_SRF	Pseudo-nitzschia	0.0845908	V9	All
076_3/5-20_SRF	Fragilariopsis	0.123693	V9	All
076_3/5-20_SRF	Pseudo-nitzschia	0.0226481	V9	All
078_0.8-5_DCM	Fragilariopsis	0.229905	V9	All
078_0.8-5_DCM	Pseudo-nitzschia	0.0303287	V9	All
078_180-2000_DCM	Fragilariopsis	0.128797	V9	All
078_180-2000_DCM	Pseudo-nitzschia	0.0435164	V9	All
078_20-180_DCM	Fragilariopsis	0.0417277	V9	All
078_20-180_DCM	Pseudo-nitzschia	0.0424597	V9	All
078_0.8-5_SRF	Cylindrotheca	0.000308071	V9	All
078_0.8-5_SRF	Fragilariopsis	0.0887246	V9	All
078_0.8-5_SRF	Pseudo-nitzschia	0.00893407	V9	All
078_180-2000_SRF	Fragilariopsis	0.0638298	V9	All
078_20-180_SRF	Fragilariopsis	0.0386766	V9	All
078_20-180_SRF	Pseudo-nitzschia	0.0666356	V9	All
078_3/5-20_SRF	Cylindrotheca	0.000787402	V9	All
078_3/5-20_SRF	Fragilariopsis	0.194685	V9	All
078_3/5-20_SRF	Pseudo-nitzschia	0.0307087	V9	All
080_0.8-5_DCM	Cylindrotheca	4.00818e-05	V9	All
080_0.8-5_DCM	Fragilariopsis	0.255292	V9	All
080_0.8-5_DCM	Pseudo-nitzschia	0.0201382	V9	All
080_180-2000_DCM	Fragilariopsis	0.227612	V9	All
080_180-2000_DCM	Pseudo-nitzschia	0.0149254	V9	All
080_20-180_DCM	Fragilariopsis	0.100312	V9	All
080_20-180_DCM	Pseudo-nitzschia	0.0870112	V9	All
080_3/5-20_DCM	Fragilariopsis	0.182634	V9	All
080_3/5-20_DCM	Pseudo-nitzschia	0.0285575	V9	All
080_0.8-5_SRF	Cylindrotheca	6.68646e-06	V9	All
080_0.8-5_SRF	Fragilariopsis	0.286261	V9	All
080_0.8-5_SRF	Pseudo-nitzschia	0.0274078	V9	All
080_180-2000_SRF	Fragilariopsis	0.276298	V9	All
080_180-2000_SRF	Pseudo-nitzschia	0.011984	V9	All
080_20-180_SRF	Fragilariopsis	0.0454345	V9	All
080_20-180_SRF	Pseudo-nitzschia	0.145499	V9	All
081_0.8-5_DCM	Cylindrotheca	7.1889e-05	V9	All
081_0.8-5_DCM	Fragilariopsis	0.577173	V9	All
081_0.8-5_DCM	Pseudo-nitzschia	0.00232441	V9	All
081_180-2000_DCM	Fragilariopsis	0.0307159	V9	All
081_180-2000_DCM	Pseudo-nitzschia	0.0985306	V9	All
081_20-180_DCM	Fragilariopsis	0.0288353	V9	All
081_20-180_DCM	Pseudo-nitzschia	0.0527049	V9	All
081_3/5-20_DCM	Fragilariopsis	0.0548405	V9	All
081_3/5-20_DCM	Pseudo-nitzschia	0.0120091	V9	All
081_0.8-5_SRF	Cylindrotheca	2.31385e-05	V9	All
081_0.8-5_SRF	Fragilariopsis	0.608936	V9	All
081_0.8-5_SRF	Pseudo-nitzschia	0.00201305	V9	All
081_180-2000_SRF	Fragilariopsis	0.391753	V9	All
081_20-180_SRF	Fragilariopsis	0.0781666	V9	All
081_20-180_SRF	Pseudo-nitzschia	0.00817197	V9	All
081_3/5-20_SRF	Fragilariopsis	0.388049	V9	All
081_3/5-20_SRF	Pseudo-nitzschia	0.0143551	V9	All
082_0.8-2000_DCM	Fragilariopsis	0.180718	V9	All
082_0.8-2000_DCM	Pseudo-nitzschia	0.0932362	V9	All
082_180-2000_DCM	Fragilariopsis	0.0480607	V9	All
082_180-2000_DCM	Pseudo-nitzschia	0.0508878	V9	All
082_20-180_DCM	Fragilariopsis	0.00352092	V9	All
082_20-180_DCM	Pseudo-nitzschia	0.00146369	V9	All
082_3/5-20_DCM	Fragilariopsis	0.0158399	V9	All
082_3/5-20_DCM	Pseudo-nitzschia	0.00930943	V9	All
082_0.8-2000_SRF	Fragilariopsis	0.0364903	V9	All
082_0.8-2000_SRF	Pseudo-nitzschia	0.0246842	V9	All
082_180-2000_SRF	Fragilariopsis	0.0338186	V9	All
082_180-2000_SRF	Pseudo-nitzschia	0.053306	V9	All
082_20-180_SRF	Fragilariopsis	0.00402919	V9	All
082_20-180_SRF	Pseudo-nitzschia	0.00779822	V9	All
082_3/5-20_SRF	Fragilariopsis	0.0858634	V9	All
082_3/5-20_SRF	Pseudo-nitzschia	0.00769445	V9	All
083_0.8-2000_SRF	Fragilariopsis	0.00267347	V9	All
083_0.8-2000_SRF	Pseudo-nitzschia	0.0149223	V9	All
083_180-2000_SRF	Fragilariopsis	0.00980392	V9	All
083_180-2000_SRF	Pseudo-nitzschia	0.00490196	V9	All
083_20-180_SRF	Fragilariopsis	0.000718603	V9	All
083_20-180_SRF	Pseudo-nitzschia	0.00312804	V9	All
083_3/5-20_SRF	Fragilariopsis	0.14497	V9	All
083_3/5-20_SRF	Pseudo-nitzschia	0.0118343	V9	All
084_0.8-2000_SRF	Fragilariopsis	0.176651	V9	All
084_0.8-2000_SRF	Pseudo-nitzschia	0.0434348	V9	All
084_180-2000_SRF	Fragilariopsis	0.0256432	V9	All
084_180-2000_SRF	Pseudo-nitzschia	0.00126947	V9	All
084_20-180_SRF	Fragilariopsis	0.21742	V9	All
084_20-180_SRF	Pseudo-nitzschia	0.0127842	V9	All
084_3/5-20_SRF	Fragilariopsis	0.347534	V9	All
084_3/5-20_SRF	Pseudo-nitzschia	0.00236535	V9	All
085_0.8-2000_DCM	Fragilariopsis	0.138134	V9	All
085_0.8-2000_DCM	Pseudo-nitzschia	0.00834219	V9	All
085_180-2000_DCM	Fragilariopsis	0.00127974	V9	All
085_180-2000_DCM	Pseudo-nitzschia	0.000301114	V9	All
085_20-180_DCM	Fragilariopsis	0.0423621	V9	All
085_20-180_DCM	Pseudo-nitzschia	0.00264597	V9	All
085_3/5-20_DCM	Fragilariopsis	0.0168241	V9	All
085_3/5-20_DCM	Pseudo-nitzschia	0.00671312	V9	All
085_0.8-5_SRF	Fragilariopsis	0.119376	V9	All
085_0.8-5_SRF	Pseudo-nitzschia	0.0517115	V9	All
085_180-2000_SRF	Fragilariopsis	0.00358691	V9	All
085_180-2000_SRF	Pseudo-nitzschia	0.000238285	V9	All
085_20-180_SRF	Fragilariopsis	0.0524229	V9	All
085_20-180_SRF	Pseudo-nitzschia	0.00176043	V9	All
085_3/5-20_SRF	Fragilariopsis	0.000768389	V9	All
085_3/5-20_SRF	Pseudo-nitzschia	5.5092e-05	V9	All
086_0.8-5_DCM	Fragilariopsis	0.0386665	V9	All
086_0.8-5_DCM	Pseudo-nitzschia	0.000493099	V9	All
086_180-2000_DCM	Fragilariopsis	0.185975	V9	All
086_180-2000_DCM	Pseudo-nitzschia	0.00622945	V9	All
086_3/5-20_DCM	Fragilariopsis	0.0262057	V9	All
086_3/5-20_DCM	Pseudo-nitzschia	4.36584e-05	V9	All
086_0.8-5_SRF	Cylindrotheca	2.25689e-06	V9	All
086_0.8-5_SRF	Fragilariopsis	0.0699252	V9	All
086_0.8-5_SRF	Pseudo-nitzschia	0.00350946	V9	All
086_180-2000_SRF	Fragilariopsis	0.0937334	V9	All
086_180-2000_SRF	Pseudo-nitzschia	0.015699	V9	All
086_20-180_SRF	Fragilariopsis	0.0354723	V9	All
086_20-180_SRF	Pseudo-nitzschia	0.0182377	V9	All
086_3/5-20_SRF	Fragilariopsis	0.0719437	V9	All
086_3/5-20_SRF	Pseudo-nitzschia	0.0227397	V9	All
087_0.8-2000_SRF	Fragilariopsis	0.0138984	V9	All
087_0.8-2000_SRF	Pseudo-nitzschia	0.00406793	V9	All
087_180-2000_SRF	Fragilariopsis	0.0101833	V9	All
087_180-2000_SRF	Pseudo-nitzschia	0.00125754	V9	All
087_20-180_SRF	Fragilariopsis	0.0167987	V9	All
087_20-180_SRF	Pseudo-nitzschia	0.00149455	V9	All
087_3/5-20_SRF	Fragilariopsis	0.0463393	V9	All
087_3/5-20_SRF	Pseudo-nitzschia	0.0204552	V9	All
088_0.8-2000_SRF	Fragilariopsis	0.00851069	V9	All
088_0.8-2000_SRF	Pseudo-nitzschia	0.00376712	V9	All
088_180-2000_SRF	Fragilariopsis	0.00384098	V9	All
088_180-2000_SRF	Pseudo-nitzschia	0.000841596	V9	All
088_20-180_SRF	Fragilariopsis	0.024453	V9	All
088_20-180_SRF	Pseudo-nitzschia	0.00227377	V9	All
088_3/5-20_SRF	Fragilariopsis	0.062875	V9	All
088_3/5-20_SRF	Pseudo-nitzschia	0.00449995	V9	All
089_0.8-2000_SRF	Fragilariopsis	0.41042	V9	All
089_0.8-2000_SRF	Pseudo-nitzschia	0.0421259	V9	All
089_180-2000_SRF	Fragilariopsis	0.0855172	V9	All
089_180-2000_SRF	Pseudo-nitzschia	0.0110345	V9	All
089_20-180_SRF	Fragilariopsis	0.115376	V9	All
089_20-180_SRF	Pseudo-nitzschia	0.0172986	V9	All
089_3/5-20_SRF	Fragilariopsis	0.114057	V9	All
089_3/5-20_SRF	Pseudo-nitzschia	0.00847749	V9	All
090_0.8-5_SRF	Fragilariopsis	0.0330507	V9	All
090_0.8-5_SRF	Pseudo-nitzschia	0.188787	V9	All
090_180-2000_SRF	Fragilariopsis	0.0205479	V9	All
090_180-2000_SRF	Pseudo-nitzschia	0.00684932	V9	All
090_20-180_SRF	Fragilariopsis	0.00655738	V9	All
090_20-180_SRF	Pseudo-nitzschia	0.0180328	V9	All
090_3/5-20_SRF	Fragilariopsis	0.0241628	V9	All
090_3/5-20_SRF	Pseudo-nitzschia	0.0194998	V9	All
091_0.8-5_SRF	Fragilariopsis	0.0174618	V9	All
091_0.8-5_SRF	Pseudo-nitzschia	0.0343511	V9	All
091_180-2000_SRF	Fragilariopsis	0.10473	V9	All
091_180-2000_SRF	Pseudo-nitzschia	0.0168919	V9	All
091_20-180_SRF	Fragilariopsis	0.00381502	V9	All
091_20-180_SRF	Pseudo-nitzschia	0.422523	V9	All
091_3/5-20_SRF	Fragilariopsis	0.00332348	V9	All
091_3/5-20_SRF	Pseudo-nitzschia	0.00768814	V9	All
092_0.8-2000_SRF	Fragilariopsis	0.0260475	V9	All
092_0.8-2000_SRF	Pseudo-nitzschia	0.0102104	V9	All
092_180-2000_SRF	Fragilariopsis	0.0386611	V9	All
092_180-2000_SRF	Pseudo-nitzschia	0.00465362	V9	All
092_20-180_SRF	Fragilariopsis	0.0199193	V9	All
092_20-180_SRF	Pseudo-nitzschia	0.0110103	V9	All
092_3/5-20_SRF	Fragilariopsis	0.0213948	V9	All
092_3/5-20_SRF	Pseudo-nitzschia	0.0115015	V9	All
093_0.8-5_DCM	Cylindrotheca	0.000100331	V9	All
093_0.8-5_DCM	Fragilariopsis	0.0961172	V9	All
093_0.8-5_DCM	Pseudo-nitzschia	0.0775559	V9	All
093_180-2000_DCM	Fragilariopsis	0.0602125	V9	All
093_180-2000_DCM	Pseudo-nitzschia	0.00236128	V9	All
093_20-180_DCM	Fragilariopsis	0.0757477	V9	All
093_20-180_DCM	Pseudo-nitzschia	0.0227715	V9	All
093_3/5-20_DCM	Fragilariopsis	0.0745455	V9	All
093_3/5-20_DCM	Pseudo-nitzschia	0.000363636	V9	All
093_0.8-2000_SRF	Fragilariopsis	0.0436553	V9	All
093_0.8-2000_SRF	Pseudo-nitzschia	0.00939496	V9	All
093_180-2000_SRF	Fragilariopsis	0.15587	V9	All
093_180-2000_SRF	Pseudo-nitzschia	0.00404858	V9	All
093_20-180_SRF	Fragilariopsis	0.0556033	V9	All
093_20-180_SRF	Pseudo-nitzschia	0.00357569	V9	All
093_3/5-20_SRF	Fragilariopsis	0.0783242	V9	All
093_3/5-20_SRF	Pseudo-nitzschia	0.00546448	V9	All
094_0.8-2000_SRF	Fragilariopsis	0.0152833	V9	All
094_0.8-2000_SRF	Pseudo-nitzschia	0.076831	V9	All
094_180-2000_SRF	Fragilariopsis	0.0142109	V9	All
094_180-2000_SRF	Pseudo-nitzschia	0.0613313	V9	All
094_20-180_SRF	Fragilariopsis	0.000652742	V9	All
094_20-180_SRF	Pseudo-nitzschia	0.149913	V9	All
094_3/5-20_SRF	Fragilariopsis	0.00300188	V9	All
094_3/5-20_SRF	Pseudo-nitzschia	0.0245153	V9	All
095_0.8-5_SRF	Fragilariopsis	0.00309071	V9	All
095_0.8-5_SRF	Pseudo-nitzschia	0.976408	V9	All
095_180-2000_SRF	Fragilariopsis	0.075	V9	All
095_180-2000_SRF	Pseudo-nitzschia	0.38125	V9	All
095_20-180_SRF	Fragilariopsis	0.0110677	V9	All
095_20-180_SRF	Pseudo-nitzschia	0.444661	V9	All
095_3/5-20_SRF	Fragilariopsis	0.003961	V9	All
095_3/5-20_SRF	Pseudo-nitzschia	0.310177	V9	All
096_0.8-5_DCM	Cylindrotheca	0.0171882	V9	All
096_0.8-5_DCM	Fragilariopsis	0.128691	V9	All
096_0.8-5_DCM	Pseudo-nitzschia	0.122962	V9	All
096_180-2000_DCM	Fragilariopsis	0.222222	V9	All
096_3/5-20_DCM	Fragilariopsis	0.139558	V9	All
096_3/5-20_DCM	Pseudo-nitzschia	0.428643	V9	All
096_0.8-2000_SRF	Fragilariopsis	0.0524781	V9	All
096_0.8-2000_SRF	Pseudo-nitzschia	0.0274052	V9	All
096_180-2000_SRF	Fragilariopsis	0.0428571	V9	All
096_180-2000_SRF	Pseudo-nitzschia	0.0142857	V9	All
096_20-180_SRF	Fragilariopsis	0.0144509	V9	All
096_20-180_SRF	Pseudo-nitzschia	0.017341	V9	All
096_3/5-20_SRF	Fragilariopsis	0.086758	V9	All
096_3/5-20_SRF	Pseudo-nitzschia	0.00489237	V9	All
097_0.8-2000_DCM	Cylindrotheca	0.00378527	V9	All
097_0.8-2000_DCM	Fragilariopsis	0.0908465	V9	All
097_0.8-2000_DCM	Pseudo-nitzschia	0.00825877	V9	All
097_180-2000_DCM	Pseudo-nitzschia	0.0714286	V9	All
097_3/5-20_DCM	Fragilariopsis	0.00112108	V9	All
097_3/5-20_DCM	Pseudo-nitzschia	0.00112108	V9	All
097_0.8-2000_SRF	Fragilariopsis	0.0489418	V9	All
097_0.8-2000_SRF	Pseudo-nitzschia	0.0171958	V9	All
097_180-2000_SRF	Fragilariopsis	0.0769231	V9	All
097_180-2000_SRF	Pseudo-nitzschia	0.025641	V9	All
097_20-180_SRF	Fragilariopsis	0.00189753	V9	All
097_20-180_SRF	Pseudo-nitzschia	0.00759013	V9	All
097_3/5-20_SRF	Fragilariopsis	0.296552	V9	All
097_3/5-20_SRF	Pseudo-nitzschia	0.00689655	V9	All
098_0.8-5_DCM	Fragilariopsis	0.0873132	V9	All
098_0.8-5_DCM	Pseudo-nitzschia	0.0287137	V9	All
098_180-2000_DCM	Fragilariopsis	0.211552	V9	All
098_180-2000_DCM	Pseudo-nitzschia	0.0144404	V9	All
098_20-180_DCM	Fragilariopsis	0.0136286	V9	All
098_20-180_DCM	Pseudo-nitzschia	0.0434412	V9	All
098_3/5-20_DCM	Fragilariopsis	0.0714286	V9	All
098_3/5-20_DCM	Pseudo-nitzschia	0.00612245	V9	All
098_0.8-5_SRF	Fragilariopsis	0.145803	V9	All
098_0.8-5_SRF	Pseudo-nitzschia	0.0279823	V9	All
098_180-2000_SRF	Fragilariopsis	0.0546448	V9	All
098_180-2000_SRF	Pseudo-nitzschia	0.0437158	V9	All
098_20-180_SRF	Fragilariopsis	0.0195258	V9	All
098_20-180_SRF	Pseudo-nitzschia	0.013947	V9	All
098_3/5-20_SRF	Fragilariopsis	0.0352888	V9	All
098_3/5-20_SRF	Pseudo-nitzschia	0.0128119	V9	All
099_0.8-2000_SRF	Fragilariopsis	0.319588	V9	All
099_0.8-2000_SRF	Pseudo-nitzschia	0.0247423	V9	All
099_180-2000_SRF	Fragilariopsis	0.0333333	V9	All
099_20-180_SRF	Fragilariopsis	0.0240202	V9	All
099_20-180_SRF	Pseudo-nitzschia	0.0379267	V9	All
099_3/5-20_SRF	Fragilariopsis	0.395659	V9	All
099_3/5-20_SRF	Pseudo-nitzschia	0.0225376	V9	All
100_0.8-2000_DCM	Cylindrotheca	0.000447067	V9	All
100_0.8-2000_DCM	Fragilariopsis	0.0504292	V9	All
100_0.8-2000_DCM	Pseudo-nitzschia	0.134835	V9	All
100_180-2000_DCM	Cylindrotheca	0.00617284	V9	All
100_180-2000_DCM	Fragilariopsis	0.0617284	V9	All
100_180-2000_DCM	Pseudo-nitzschia	0.0987654	V9	All
100_20-180_DCM	Fragilariopsis	0.107489	V9	All
100_20-180_DCM	Pseudo-nitzschia	0.0608829	V9	All
100_3/5-20_DCM	Fragilariopsis	0.969043	V9	All
100_3/5-20_DCM	Pseudo-nitzschia	0.000697757	V9	All
100_0.8-2000_SRF	Fragilariopsis	0.0339317	V9	All
100_0.8-2000_SRF	Pseudo-nitzschia	0.118353	V9	All
100_180-2000_SRF	Fragilariopsis	0.0427807	V9	All
100_180-2000_SRF	Pseudo-nitzschia	0.0741024	V9	All
100_20-180_SRF	Fragilariopsis	0.123846	V9	All
100_20-180_SRF	Pseudo-nitzschia	0.062467	V9	All
100_3/5-20_SRF	Fragilariopsis	0.0252599	V9	All
100_3/5-20_SRF	Pseudo-nitzschia	0.0119489	V9	All
102_0.8-2000_DCM	Fragilariopsis	0.117686	V9	All
102_0.8-2000_DCM	Pseudo-nitzschia	0.127951	V9	All
102_180-2000_DCM	Fragilariopsis	0.157273	V9	All
102_180-2000_DCM	Pseudo-nitzschia	0.0634492	V9	All
102_20-180_DCM	Fragilariopsis	0.178519	V9	All
102_20-180_DCM	Pseudo-nitzschia	0.0537461	V9	All
102_3/5-20_DCM	Fragilariopsis	0.125964	V9	All
102_3/5-20_DCM	Pseudo-nitzschia	0.0419924	V9	All
102_0.8-2000_SRF	Cylindrotheca	0.000976219	V9	All
102_0.8-2000_SRF	Fragilariopsis	0.15764	V9	All
102_0.8-2000_SRF	Pseudo-nitzschia	0.0852044	V9	All
102_180-2000_SRF	Fragilariopsis	0.0514419	V9	All
102_180-2000_SRF	Pseudo-nitzschia	0.0155885	V9	All
102_20-180_SRF	Cylindrotheca	3.95841e-05	V9	All
102_20-180_SRF	Fragilariopsis	0.13324	V9	All
102_20-180_SRF	Pseudo-nitzschia	0.0328284	V9	All
102_3/5-20_SRF	Fragilariopsis	0.0432828	V9	All
102_3/5-20_SRF	Pseudo-nitzschia	0.021614	V9	All
106_0.8-2000_DCM	Cylindrotheca	0.000212456	V9	All
106_0.8-2000_DCM	Fragilariopsis	0.0838775	V9	All
106_0.8-2000_DCM	Pseudo-nitzschia	0.205034	V9	All
106_180-2000_DCM	Fragilariopsis	0.0613299	V9	All
106_180-2000_DCM	Pseudo-nitzschia	0.253066	V9	All
106_20-180_DCM	Fragilariopsis	0.0991319	V9	All
106_20-180_DCM	Pseudo-nitzschia	0.151882	V9	All
106_3/5-20_DCM	Fragilariopsis	0.102195	V9	All
106_3/5-20_DCM	Pseudo-nitzschia	0.0906782	V9	All
106_0.8-2000_SRF	Fragilariopsis	0.0597181	V9	All
106_0.8-2000_SRF	Pseudo-nitzschia	0.252091	V9	All
106_180-2000_SRF	Fragilariopsis	0.033871	V9	All
106_180-2000_SRF	Pseudo-nitzschia	0.254839	V9	All
106_20-180_SRF	Fragilariopsis	0.0601685	V9	All
106_20-180_SRF	Pseudo-nitzschia	0.203209	V9	All
106_3/5-20_SRF	Fragilariopsis	0.040852	V9	All
106_3/5-20_SRF	Pseudo-nitzschia	0.0580076	V9	All
109_0.8-2000_DCM	Fragilariopsis	0.0921122	V9	All
109_0.8-2000_DCM	Pseudo-nitzschia	0.288518	V9	All
109_20-180_DCM	Cylindrotheca	0.000142481	V9	All
109_20-180_DCM	Fragilariopsis	0.0380281	V9	All
109_20-180_DCM	Pseudo-nitzschia	0.224065	V9	All
109_3/5-20_DCM	Fragilariopsis	0.0587598	V9	All
109_3/5-20_DCM	Pseudo-nitzschia	0.872461	V9	All
109_0.8-5_SRF	Fragilariopsis	0.100147	V9	All
109_0.8-5_SRF	Pseudo-nitzschia	0.575379	V9	All
109_180-2000_SRF	Fragilariopsis	0.0816555	V9	All
109_180-2000_SRF	Pseudo-nitzschia	0.17226	V9	All
109_20-180_SRF	Fragilariopsis	0.112252	V9	All
109_20-180_SRF	Pseudo-nitzschia	0.227998	V9	All
109_3/5-20_SRF	Fragilariopsis	0.108906	V9	All
109_3/5-20_SRF	Pseudo-nitzschia	0.662524	V9	All
110_0.8-2000_DCM	Cylindrotheca	4.26318e-05	V9	All
110_0.8-2000_DCM	Fragilariopsis	0.0664914	V9	All
110_0.8-2000_DCM	Pseudo-nitzschia	0.201151	V9	All
110_180-2000_DCM	Fragilariopsis	0.0124865	V9	All
110_180-2000_DCM	Pseudo-nitzschia	0.031167	V9	All
110_3/5-20_DCM	Fragilariopsis	0.0484638	V9	All
110_3/5-20_DCM	Pseudo-nitzschia	0.0979357	V9	All
110_0.8-5_SRF	Cylindrotheca	3.53082e-05	V9	All
110_0.8-5_SRF	Fragilariopsis	0.0359014	V9	All
110_0.8-5_SRF	Pseudo-nitzschia	0.34088	V9	All
110_180-2000_SRF	Cylindrotheca	6.23131e-05	V9	All
110_180-2000_SRF	Fragilariopsis	0.0117772	V9	All
110_180-2000_SRF	Pseudo-nitzschia	0.0765204	V9	All
110_20-180_SRF	Cylindrotheca	2.50853e-05	V9	All
110_20-180_SRF	Fragilariopsis	0.101395	V9	All
110_20-180_SRF	Pseudo-nitzschia	0.27062	V9	All
110_3/5-20_SRF	Fragilariopsis	0.063739	V9	All
110_3/5-20_SRF	Pseudo-nitzschia	0.127493	V9	All
111_0.8-2000_DCM	Fragilariopsis	0.0930794	V9	All
111_0.8-2000_DCM	Pseudo-nitzschia	0.124343	V9	All
111_180-2000_DCM	Fragilariopsis	0.0824742	V9	All
111_180-2000_DCM	Pseudo-nitzschia	0.0206186	V9	All
111_20-180_DCM	Fragilariopsis	0.263696	V9	All
111_20-180_DCM	Pseudo-nitzschia	0.0443628	V9	All
111_3/5-20_DCM	Cylindrotheca	0.000169067	V9	All
111_3/5-20_DCM	Fragilariopsis	0.0659025	V9	All
111_3/5-20_DCM	Pseudo-nitzschia	0.0859539	V9	All
111_0.8-2000_SRF	Cylindrotheca	0.000302549	V9	All
111_0.8-2000_SRF	Fragilariopsis	0.0514333	V9	All
111_0.8-2000_SRF	Pseudo-nitzschia	0.096324	V9	All
111_180-2000_SRF	Cylindrotheca	0.00102354	V9	All
111_180-2000_SRF	Fragilariopsis	0.103378	V9	All
111_180-2000_SRF	Pseudo-nitzschia	0.0757421	V9	All
111_20-180_SRF	Cylindrotheca	2.59363e-05	V9	All
111_20-180_SRF	Fragilariopsis	0.253994	V9	All
111_20-180_SRF	Pseudo-nitzschia	0.0479043	V9	All
111_3/5-20_SRF	Cylindrotheca	1.78779e-05	V9	All
111_3/5-20_SRF	Fragilariopsis	0.0847591	V9	All
111_3/5-20_SRF	Pseudo-nitzschia	0.0576205	V9	All
112_0.8-5_DCM	Cylindrotheca	0.0449784	V9	All
112_0.8-5_DCM	Fragilariopsis	0.135551	V9	All
112_0.8-5_DCM	Pseudo-nitzschia	0.00800986	V9	All
112_180-2000_DCM	Fragilariopsis	0.0454545	V9	All
112_20-180_DCM	Fragilariopsis	0.0356394	V9	All
112_20-180_DCM	Pseudo-nitzschia	0.0251572	V9	All
112_3/5-20_DCM	Fragilariopsis	0.5	V9	All
112_0.8-5_SRF	Cylindrotheca	0.0115274	V9	All
112_0.8-5_SRF	Fragilariopsis	0.732709	V9	All
112_0.8-5_SRF	Pseudo-nitzschia	0.00864553	V9	All
112_180-2000_SRF	Fragilariopsis	0.091954	V9	All
112_180-2000_SRF	Pseudo-nitzschia	0.0287356	V9	All
112_20-180_SRF	Cylindrotheca	0.000834028	V9	All
112_20-180_SRF	Fragilariopsis	0.0458716	V9	All
112_20-180_SRF	Pseudo-nitzschia	0.029191	V9	All
112_3/5-20_SRF	Cylindrotheca	0.00101471	V9	All
112_3/5-20_SRF	Fragilariopsis	0.244546	V9	All
112_3/5-20_SRF	Pseudo-nitzschia	0.0152207	V9	All
113_0.8-5_SRF	Fragilariopsis	0.406736	V9	All
113_180-2000_SRF	Fragilariopsis	0.0555556	V9	All
113_180-2000_SRF	Pseudo-nitzschia	0.020202	V9	All
113_20-180_SRF	Fragilariopsis	0.0153192	V9	All
113_20-180_SRF	Pseudo-nitzschia	0.00585933	V9	All
113_3/5-20_SRF	Cylindrotheca	1.12937e-05	V9	All
113_3/5-20_SRF	Fragilariopsis	0.012777	V9	All
113_3/5-20_SRF	Pseudo-nitzschia	4.32926e-05	V9	All
114_0.8-2000_SRF	Cylindrotheca	0.000153357	V9	All
114_0.8-2000_SRF	Fragilariopsis	0.522404	V9	All
114_0.8-2000_SRF	Pseudo-nitzschia	6.97078e-05	V9	All
114_180-2000_SRF	Fragilariopsis	0.016321	V9	All
114_180-2000_SRF	Pseudo-nitzschia	0.00424167	V9	All
114_20-180_SRF	Cylindrotheca	0.000952018	V9	All
114_20-180_SRF	Fragilariopsis	0.0319878	V9	All
114_20-180_SRF	Pseudo-nitzschia	0.000952018	V9	All
115_0.8-2000_SRF	Cylindrotheca	0.000195272	V9	All
115_0.8-2000_SRF	Fragilariopsis	0.348079	V9	All
115_0.8-2000_SRF	Pseudo-nitzschia	0.000299417	V9	All
115_180-2000_SRF	Cylindrotheca	0.000700771	V9	All
115_180-2000_SRF	Fragilariopsis	0.0126139	V9	All
115_180-2000_SRF	Pseudo-nitzschia	0.00700771	V9	All
115_20-180_SRF	Cylindrotheca	0.000103767	V9	All
115_20-180_SRF	Fragilariopsis	0.0040469	V9	All
115_20-180_SRF	Pseudo-nitzschia	0.00166027	V9	All
116_0.8-2000_SRF	Fragilariopsis	0.464343	V9	All
116_0.8-2000_SRF	Pseudo-nitzschia	3.08114e-05	V9	All
116_180-2000_SRF	Fragilariopsis	0.0941828	V9	All
116_180-2000_SRF	Pseudo-nitzschia	0.0609418	V9	All
116_20-180_SRF	Cylindrotheca	0.000180278	V9	All
116_20-180_SRF	Fragilariopsis	0.015594	V9	All
116_20-180_SRF	Pseudo-nitzschia	0.0121687	V9	All
117_0.8-2000_SRF	Cylindrotheca	1.51032e-05	V9	All
117_0.8-2000_SRF	Fragilariopsis	0.242996	V9	All
117_0.8-2000_SRF	Pseudo-nitzschia	0.000135929	V9	All
117_180-2000_SRF	Fragilariopsis	0.071066	V9	All
117_20-180_SRF	Fragilariopsis	0.0128755	V9	All
117_20-180_SRF	Pseudo-nitzschia	0.0030656	V9	All
118_0.8-2000_SRF	Cylindrotheca	7.02756e-05	V9	All
118_0.8-2000_SRF	Fragilariopsis	0.219801	V9	All
118_0.8-2000_SRF	Pseudo-nitzschia	0.000295157	V9	All
118_180-2000_SRF	Cylindrotheca	0.00151515	V9	All
118_180-2000_SRF	Fragilariopsis	0.0159091	V9	All
118_180-2000_SRF	Pseudo-nitzschia	0.0106061	V9	All
118_20-180_SRF	Cylindrotheca	0.000351865	V9	All
118_20-180_SRF	Fragilariopsis	0.0129687	V9	All
118_20-180_SRF	Pseudo-nitzschia	0.00447371	V9	All
119_0.8-2000_SRF	Cylindrotheca	0.000182576	V9	All
119_0.8-2000_SRF	Fragilariopsis	0.17223	V9	All
119_0.8-2000_SRF	Pseudo-nitzschia	0.000502084	V9	All
119_180-2000_SRF	Fragilariopsis	0.0597453	V9	All
119_180-2000_SRF	Pseudo-nitzschia	0.0558276	V9	All
119_20-180_SRF	Cylindrotheca	1.91902e-05	V9	All
119_20-180_SRF	Fragilariopsis	0.00322395	V9	All
119_20-180_SRF	Pseudo-nitzschia	0.0015544	V9	All
120_0.8-2000_SRF	Cylindrotheca	0.000246637	V9	All
120_0.8-2000_SRF	Fragilariopsis	0.122511	V9	All
120_0.8-2000_SRF	Pseudo-nitzschia	0.000426009	V9	All
120_180-2000_SRF	Fragilariopsis	0.010101	V9	All
120_180-2000_SRF	Pseudo-nitzschia	0.0151515	V9	All
120_20-180_SRF	Cylindrotheca	3.23805e-05	V9	All
120_20-180_SRF	Fragilariopsis	0.00138427	V9	All
120_20-180_SRF	Pseudo-nitzschia	0.000566659	V9	All
121_0.8-2000_SRF	Cylindrotheca	0.00948132	V9	All
121_0.8-2000_SRF	Fragilariopsis	0.401562	V9	All
121_0.8-2000_SRF	Pseudo-nitzschia	0.00920245	V9	All
121_180-2000_SRF	Cylindrotheca	0.0277778	V9	All
121_180-2000_SRF	Fragilariopsis	0.0555556	V9	All
121_20-180_SRF	Fragilariopsis	0.0300058	V9	All
121_20-180_SRF	Pseudo-nitzschia	0.0248125	V9	All
122_0.8-5_DCM	Cylindrotheca	0.00030229	V9	All
122_0.8-5_DCM	Fragilariopsis	0.0403809	V9	All
122_0.8-5_DCM	Pseudo-nitzschia	0.0299267	V9	All
122_180-2000_DCM	Fragilariopsis	0.022807	V9	All
122_180-2000_DCM	Pseudo-nitzschia	0.0201754	V9	All
122_20-180_DCM	Fragilariopsis	0.032763	V9	All
122_20-180_DCM	Pseudo-nitzschia	0.0397171	V9	All
122_3/5-20_DCM	Fragilariopsis	0.028987	V9	All
122_3/5-20_DCM	Pseudo-nitzschia	0.0203799	V9	All
122_0.8-2000_SRF	Cylindrotheca	0.000136338	V9	All
122_0.8-2000_SRF	Fragilariopsis	0.0651075	V9	All
122_0.8-2000_SRF	Pseudo-nitzschia	0.121663	V9	All
122_180-2000_SRF	Cylindrotheca	0.000517598	V9	All
122_180-2000_SRF	Fragilariopsis	0.0139752	V9	All
122_180-2000_SRF	Pseudo-nitzschia	0.0196687	V9	All
122_20-180_SRF	Fragilariopsis	0.0296406	V9	All
122_20-180_SRF	Pseudo-nitzschia	0.0319908	V9	All
122_3/5-20_SRF	Fragilariopsis	0.0522357	V9	All
122_3/5-20_SRF	Pseudo-nitzschia	0.0177807	V9	All
123_180-2000_DCM	Fragilariopsis	0.0200445	V9	All
123_180-2000_DCM	Pseudo-nitzschia	0.0222717	V9	All
123_20-180_DCM	Fragilariopsis	0.0563996	V9	All
123_20-180_DCM	Pseudo-nitzschia	0.0313245	V9	All
123_3/5-20_DCM	Cylindrotheca	8.74266e-06	V9	All
123_3/5-20_DCM	Fragilariopsis	0.0465415	V9	All
123_3/5-20_DCM	Pseudo-nitzschia	0.00858821	V9	All
123_0.8-2000_SRF	Fragilariopsis	0.0631884	V9	All
123_0.8-2000_SRF	Pseudo-nitzschia	0.230051	V9	All
123_180-2000_SRF	Fragilariopsis	0.13871	V9	All
123_180-2000_SRF	Pseudo-nitzschia	0.0829493	V9	All
123_20-180_SRF	Cylindrotheca	1.99768e-05	V9	All
123_20-180_SRF	Fragilariopsis	0.0719565	V9	All
123_20-180_SRF	Pseudo-nitzschia	0.0471453	V9	All
123_3/5-20_SRF	Fragilariopsis	0.0962358	V9	All
123_3/5-20_SRF	Pseudo-nitzschia	0.0150118	V9	All
124_0.8-2000_SRF	Fragilariopsis	0.1022	V9	All
124_0.8-2000_SRF	Pseudo-nitzschia	0.202919	V9	All
124_180-2000_SRF	Fragilariopsis	0.0193237	V9	All
124_180-2000_SRF	Pseudo-nitzschia	0.0434783	V9	All
124_20-180_SRF	Fragilariopsis	0.124527	V9	All
124_20-180_SRF	Pseudo-nitzschia	0.0311146	V9	All
124_3/5-20_SRF	Cylindrotheca	7.58236e-06	V9	All
124_3/5-20_SRF	Fragilariopsis	0.0624408	V9	All
124_3/5-20_SRF	Pseudo-nitzschia	0.0957198	V9	All
125_0.8-2000_SRF	Fragilariopsis	0.07391	V9	All
125_0.8-2000_SRF	Pseudo-nitzschia	0.178534	V9	All
125_180-2000_SRF	Fragilariopsis	0.228889	V9	All
125_180-2000_SRF	Pseudo-nitzschia	0.02	V9	All
125_20-180_SRF	Fragilariopsis	0.0401869	V9	All
125_20-180_SRF	Pseudo-nitzschia	0.0197156	V9	All
125_3/5-20_SRF	Fragilariopsis	0.0758325	V9	All
125_3/5-20_SRF	Pseudo-nitzschia	0.0177888	V9	All
126_0.8-2000_SRF	Cylindrotheca	0.000441027	V9	All
126_0.8-2000_SRF	Fragilariopsis	0.0512934	V9	All
126_0.8-2000_SRF	Pseudo-nitzschia	0.272689	V9	All
126_180-2000_SRF	Cylindrotheca	0.00191122	V9	All
126_180-2000_SRF	Fragilariopsis	0.140648	V9	All
126_180-2000_SRF	Pseudo-nitzschia	0.577013	V9	All
126_20-180_SRF	Fragilariopsis	0.0285753	V9	All
126_20-180_SRF	Pseudo-nitzschia	0.0855916	V9	All
126_3/5-20_SRF	Cylindrotheca	3.94499e-06	V9	All
126_3/5-20_SRF	Fragilariopsis	0.0358718	V9	All
126_3/5-20_SRF	Pseudo-nitzschia	0.0291732	V9	All
127_0.8-2000_DCM	Cylindrotheca	0.000215042	V9	All
127_0.8-2000_DCM	Fragilariopsis	0.102414	V9	All
127_0.8-2000_DCM	Pseudo-nitzschia	0.112521	V9	All
127_180-2000_DCM	Fragilariopsis	0.0240642	V9	All
127_180-2000_DCM	Pseudo-nitzschia	0.040107	V9	All
127_20-180_DCM	Fragilariopsis	0.0411995	V9	All
127_20-180_DCM	Pseudo-nitzschia	0.0367014	V9	All
127_3/5-20_DCM	Cylindrotheca	6.92866e-06	V9	All
127_3/5-20_DCM	Fragilariopsis	0.0383363	V9	All
127_3/5-20_DCM	Pseudo-nitzschia	0.0363478	V9	All
127_0.8-2000_SRF	Fragilariopsis	0.0808056	V9	All
127_0.8-2000_SRF	Pseudo-nitzschia	0.10508	V9	All
127_180-2000_SRF	Fragilariopsis	0.0346125	V9	All
127_180-2000_SRF	Pseudo-nitzschia	0.0504138	V9	All
127_20-180_SRF	Fragilariopsis	0.0365325	V9	All
127_20-180_SRF	Pseudo-nitzschia	0.0597665	V9	All
127_3/5-20_SRF	Cylindrotheca	6.55188e-05	V9	All
127_3/5-20_SRF	Fragilariopsis	0.0417617	V9	All
127_3/5-20_SRF	Pseudo-nitzschia	0.0479466	V9	All
128_0.8-2000_DCM	Cylindrotheca	3.56278e-05	V9	All
128_0.8-2000_DCM	Fragilariopsis	0.0990452	V9	All
128_0.8-2000_DCM	Pseudo-nitzschia	0.205073	V9	All
128_180-2000_DCM	Fragilariopsis	0.100575	V9	All
128_180-2000_DCM	Pseudo-nitzschia	0.172414	V9	All
128_20-180_DCM	Fragilariopsis	0.0515691	V9	All
128_20-180_DCM	Pseudo-nitzschia	0.073775	V9	All
128_3/5-20_DCM	Cylindrotheca	1.07193e-05	V9	All
128_3/5-20_DCM	Fragilariopsis	0.049677	V9	All
128_3/5-20_DCM	Pseudo-nitzschia	0.0676069	V9	All
128_0.8-2000_SRF	Cylindrotheca	5.67515e-05	V9	All
128_0.8-2000_SRF	Fragilariopsis	0.101623	V9	All
128_0.8-2000_SRF	Pseudo-nitzschia	0.26013	V9	All
128_180-2000_SRF	Fragilariopsis	0.0551282	V9	All
128_180-2000_SRF	Pseudo-nitzschia	0.251282	V9	All
128_20-180_SRF	Fragilariopsis	0.0519163	V9	All
128_20-180_SRF	Pseudo-nitzschia	0.0558446	V9	All
128_3/5-20_SRF	Cylindrotheca	2.64563e-05	V9	All
128_3/5-20_SRF	Fragilariopsis	0.0493211	V9	All
128_3/5-20_SRF	Pseudo-nitzschia	0.061147	V9	All
129_0.8-2000_DCM	Fragilariopsis	0.0950579	V9	All
129_0.8-2000_DCM	Pseudo-nitzschia	0.181211	V9	All
129_180-2000_DCM	Fragilariopsis	0.134529	V9	All
129_180-2000_DCM	Pseudo-nitzschia	0.0553064	V9	All
129_20-180_DCM	Fragilariopsis	0.0433027	V9	All
129_20-180_DCM	Pseudo-nitzschia	0.0515177	V9	All
129_3/5-20_DCM	Cylindrotheca	1.5424e-05	V9	All
129_3/5-20_DCM	Fragilariopsis	0.0708039	V9	All
129_3/5-20_DCM	Pseudo-nitzschia	0.0419456	V9	All
129_0.8-2000_SRF	Fragilariopsis	0.0616804	V9	All
129_0.8-2000_SRF	Pseudo-nitzschia	0.207914	V9	All
129_180-2000_SRF	Fragilariopsis	0.0535932	V9	All
129_180-2000_SRF	Pseudo-nitzschia	0.0730816	V9	All
129_20-180_SRF	Cylindrotheca	0.000210393	V9	All
129_20-180_SRF	Fragilariopsis	0.043341	V9	All
129_20-180_SRF	Pseudo-nitzschia	0.0821586	V9	All
129_3/5-20_SRF	Fragilariopsis	0.0733782	V9	All
129_3/5-20_SRF	Pseudo-nitzschia	0.0753092	V9	All
130_0.8-2000_SRF	Fragilariopsis	0.0956912	V9	All
130_0.8-2000_SRF	Pseudo-nitzschia	0.0010772	V9	All
130_180-2000_SRF	Fragilariopsis	0.047619	V9	All
130_180-2000_SRF	Pseudo-nitzschia	0.047619	V9	All
130_20-180_SRF	Fragilariopsis	0.0232671	V9	All
130_20-180_SRF	Pseudo-nitzschia	0.00969462	V9	All
131_0.8-2000_DCM	Cylindrotheca	0.00961034	V9	All
131_0.8-2000_DCM	Fragilariopsis	0.122313	V9	All
131_0.8-2000_DCM	Pseudo-nitzschia	0.0578368	V9	All
131_180-2000_DCM	Fragilariopsis	0.166667	V9	All
131_180-2000_DCM	Pseudo-nitzschia	0.0185185	V9	All
131_20-180_DCM	Fragilariopsis	0.0398256	V9	All
131_20-180_DCM	Pseudo-nitzschia	0.0877907	V9	All
131_3/5-20_DCM	Fragilariopsis	0.023521	V9	All
131_3/5-20_DCM	Pseudo-nitzschia	0.0194389	V9	All
131_0.8-2000_SRF	Fragilariopsis	0.109606	V9	All
131_0.8-2000_SRF	Pseudo-nitzschia	0.00436615	V9	All
131_180-2000_SRF	Fragilariopsis	0.0363636	V9	All
131_180-2000_SRF	Pseudo-nitzschia	0.00909091	V9	All
131_20-180_SRF	Fragilariopsis	0.0182947	V9	All
131_20-180_SRF	Pseudo-nitzschia	0.147337	V9	All
131_3/5-20_SRF	Fragilariopsis	0.073501	V9	All
131_3/5-20_SRF	Pseudo-nitzschia	0.032882	V9	All
132_0.8-2000_DCM	Cylindrotheca	0.00814492	V9	All
132_0.8-2000_DCM	Fragilariopsis	0.0846791	V9	All
132_0.8-2000_DCM	Pseudo-nitzschia	0.0192389	V9	All
132_180-2000_DCM	Fragilariopsis	0.115385	V9	All
132_180-2000_DCM	Pseudo-nitzschia	0.0769231	V9	All
132_20-180_DCM	Fragilariopsis	0.0695781	V9	All
132_20-180_DCM	Pseudo-nitzschia	0.0370096	V9	All
132_3/5-20_DCM	Fragilariopsis	0.113586	V9	All
132_3/5-20_DCM	Pseudo-nitzschia	0.0134923	V9	All
132_0.8-2000_SRF	Fragilariopsis	0.119901	V9	All
132_0.8-2000_SRF	Pseudo-nitzschia	0.00186133	V9	All
132_180-2000_SRF	Fragilariopsis	0.0309278	V9	All
132_180-2000_SRF	Pseudo-nitzschia	0.0171821	V9	All
132_20-180_SRF	Fragilariopsis	0.00544396	V9	All
132_20-180_SRF	Pseudo-nitzschia	0.00713347	V9	All
132_3/5-20_SRF	Fragilariopsis	0.173613	V9	All
132_3/5-20_SRF	Pseudo-nitzschia	0.00718597	V9	All
133_0.8-5_DCM	Cylindrotheca	0.00900335	V9	All
133_0.8-5_DCM	Fragilariopsis	0.0323492	V9	All
133_0.8-5_DCM	Pseudo-nitzschia	0.634631	V9	All
133_180-2000_DCM	Fragilariopsis	0.0434783	V9	All
133_180-2000_DCM	Pseudo-nitzschia	0.0434783	V9	All
133_20-180_DCM	Fragilariopsis	0.0766773	V9	All
133_20-180_DCM	Pseudo-nitzschia	0.129393	V9	All
133_3/5-20_DCM	Cylindrotheca	5.5534e-05	V9	All
133_3/5-20_DCM	Fragilariopsis	0.01716	V9	All
133_3/5-20_DCM	Pseudo-nitzschia	0.0305992	V9	All
133_0.8-2000_SRF	Cylindrotheca	0.00037594	V9	All
133_0.8-2000_SRF	Fragilariopsis	0.00864662	V9	All
133_0.8-2000_SRF	Pseudo-nitzschia	0.062406	V9	All
133_180-2000_SRF	Fragilariopsis	0.0684932	V9	All
133_20-180_SRF	Fragilariopsis	0.00671141	V9	All
133_20-180_SRF	Pseudo-nitzschia	0.385906	V9	All
133_3/5-20_SRF	Cylindrotheca	0.000561167	V9	All
133_3/5-20_SRF	Fragilariopsis	0.0129068	V9	All
133_3/5-20_SRF	Pseudo-nitzschia	0.238496	V9	All
134_0.8-5_SRF	Cylindrotheca	0.00056951	V9	All
134_0.8-5_SRF	Fragilariopsis	0.0978958	V9	All
134_0.8-5_SRF	Pseudo-nitzschia	0.013908	V9	All
134_180-2000_SRF	Pseudo-nitzschia	0.0666667	V9	All
135_0.8-5_DCM	Cylindrotheca	0.00441476	V9	All
135_0.8-5_DCM	Fragilariopsis	0.237591	V9	All
135_0.8-5_DCM	Pseudo-nitzschia	0.235326	V9	All
135_180-2000_DCM	Fragilariopsis	0.123116	V9	All
135_180-2000_DCM	Pseudo-nitzschia	0.0201005	V9	All
135_20-180_DCM	Fragilariopsis	0.0117253	V9	All
135_20-180_DCM	Pseudo-nitzschia	0.122278	V9	All
135_3/5-20_DCM	Cylindrotheca	1.44373e-05	V9	All
135_3/5-20_DCM	Fragilariopsis	0.0332636	V9	All
135_3/5-20_DCM	Pseudo-nitzschia	0.0514979	V9	All
135_0.8-2000_SRF	Cylindrotheca	5.04032e-05	V9	All
135_0.8-2000_SRF	Fragilariopsis	0.0649194	V9	All
135_0.8-2000_SRF	Pseudo-nitzschia	0.0310484	V9	All
135_180-2000_SRF	Fragilariopsis	0.0202703	V9	All
135_180-2000_SRF	Pseudo-nitzschia	0.0472973	V9	All
135_20-180_SRF	Fragilariopsis	0.0215234	V9	All
135_20-180_SRF	Pseudo-nitzschia	0.0919141	V9	All
135_3/5-20_SRF	Fragilariopsis	0.0208974	V9	All
135_3/5-20_SRF	Pseudo-nitzschia	0.124231	V9	All
136_0.8-2000_SRF	Cylindrotheca	0.000204541	V9	All
136_0.8-2000_SRF	Fragilariopsis	0.295766	V9	All
136_0.8-2000_SRF	Pseudo-nitzschia	0.107384	V9	All
136_180-2000_SRF	Fragilariopsis	0.155556	V9	All
136_180-2000_SRF	Pseudo-nitzschia	0.05	V9	All
136_20-180_SRF	Fragilariopsis	0.0459825	V9	All
136_20-180_SRF	Pseudo-nitzschia	0.151221	V9	All
136_3/5-20_SRF	Fragilariopsis	0.11819	V9	All
136_3/5-20_SRF	Pseudo-nitzschia	0.06914	V9	All
137_0.8-5_DCM	Cylindrotheca	0.0224371	V9	All
137_0.8-5_DCM	Fragilariopsis	0.267698	V9	All
137_0.8-5_DCM	Pseudo-nitzschia	0.0479691	V9	All
137_180-2000_DCM	Fragilariopsis	0.102564	V9	All
137_180-2000_DCM	Pseudo-nitzschia	0.0384615	V9	All
137_20-180_DCM	Fragilariopsis	0.0202931	V9	All
137_20-180_DCM	Pseudo-nitzschia	0.257422	V9	All
137_3/5-20_DCM	Fragilariopsis	0.0163547	V9	All
137_3/5-20_DCM	Pseudo-nitzschia	0.0724153	V9	All
137_0.8-2000_SRF	Fragilariopsis	0.101426	V9	All
137_0.8-2000_SRF	Pseudo-nitzschia	0.344348	V9	All
137_180-2000_SRF	Fragilariopsis	0.20339	V9	All
137_180-2000_SRF	Pseudo-nitzschia	0.254237	V9	All
137_20-180_SRF	Fragilariopsis	0.0105284	V9	All
137_20-180_SRF	Pseudo-nitzschia	0.258045	V9	All
137_3/5-20_SRF	Fragilariopsis	0.0217986	V9	All
137_3/5-20_SRF	Pseudo-nitzschia	0.127808	V9	All
138_0.8-2000_DCM	Cylindrotheca	0.00197677	V9	All
138_0.8-2000_DCM	Fragilariopsis	0.130961	V9	All
138_0.8-2000_DCM	Pseudo-nitzschia	0.0340993	V9	All
138_180-2000_DCM	Fragilariopsis	0.0560748	V9	All
138_180-2000_DCM	Pseudo-nitzschia	0.0841121	V9	All
138_20-180_DCM	Fragilariopsis	0.0698529	V9	All
138_20-180_DCM	Pseudo-nitzschia	0.0689338	V9	All
138_3/5-20_DCM	Fragilariopsis	0.057919	V9	All
138_3/5-20_DCM	Pseudo-nitzschia	0.0283188	V9	All
138_0.8-2000_SRF	Fragilariopsis	0.344027	V9	All
138_0.8-2000_SRF	Pseudo-nitzschia	0.00884956	V9	All
138_180-2000_SRF	Fragilariopsis	0.241667	V9	All
138_180-2000_SRF	Pseudo-nitzschia	0.125	V9	All
138_20-180_SRF	Fragilariopsis	0.0525088	V9	All
138_20-180_SRF	Pseudo-nitzschia	0.0175029	V9	All
138_3/5-20_SRF	Fragilariopsis	0.0888639	V9	All
138_3/5-20_SRF	Pseudo-nitzschia	0.00586883	V9	All
139_0.8-2000_SRF	Fragilariopsis	0.0822396	V9	All
139_0.8-2000_SRF	Pseudo-nitzschia	0.308257	V9	All
139_180-2000_SRF	Fragilariopsis	0.104	V9	All
139_180-2000_SRF	Pseudo-nitzschia	0.072	V9	All
139_20-180_SRF	Fragilariopsis	0.0874619	V9	All
139_20-180_SRF	Pseudo-nitzschia	0.0585979	V9	All
139_3/5-20_SRF	Fragilariopsis	0.0932075	V9	All
139_3/5-20_SRF	Pseudo-nitzschia	0.12204	V9	All
140_0.8-2000_SRF	Fragilariopsis	0.0368947	V9	All
140_0.8-2000_SRF	Pseudo-nitzschia	0.00112175	V9	All
140_180-2000_SRF	Fragilariopsis	0.0178994	V9	All
140_180-2000_SRF	Pseudo-nitzschia	0.00168862	V9	All
140_20-180_SRF	Fragilariopsis	0.00253389	V9	All
140_20-180_SRF	Pseudo-nitzschia	0.0044343	V9	All
140_3/5-20_SRF	Fragilariopsis	0.0158123	V9	All
140_3/5-20_SRF	Pseudo-nitzschia	0.00249961	V9	All
141_0.8-2000_SRF	Fragilariopsis	0.131921	V9	All
141_0.8-2000_SRF	Pseudo-nitzschia	0.0173034	V9	All
141_180-2000_SRF	Fragilariopsis	0.00969881	V9	All
141_180-2000_SRF	Pseudo-nitzschia	0.00394014	V9	All
141_20-180_SRF	Fragilariopsis	0.00795698	V9	All
141_20-180_SRF	Pseudo-nitzschia	0.00724848	V9	All
141_3/5-20_SRF	Cylindrotheca	4.76092e-05	V9	All
141_3/5-20_SRF	Fragilariopsis	0.0284703	V9	All
141_3/5-20_SRF	Pseudo-nitzschia	0.0070303	V9	All
142_0.8-5_DCM	Cylindrotheca	0.00736399	V9	All
142_0.8-5_DCM	Fragilariopsis	0.0880673	V9	All
142_0.8-5_DCM	Pseudo-nitzschia	0.0957319	V9	All
142_180-2000_DCM	Cylindrotheca	0.00119904	V9	All
142_180-2000_DCM	Fragilariopsis	0.0119904	V9	All
142_180-2000_DCM	Pseudo-nitzschia	0.0239808	V9	All
142_20-180_DCM	Fragilariopsis	0.0145154	V9	All
142_20-180_DCM	Pseudo-nitzschia	0.0094411	V9	All
142_3/5-20_DCM	Fragilariopsis	0.842013	V9	All
142_3/5-20_DCM	Pseudo-nitzschia	0.00143167	V9	All
142_0.8-2000_SRF	Cylindrotheca	0.00197632	V9	All
142_0.8-2000_SRF	Fragilariopsis	0.0356736	V9	All
142_0.8-2000_SRF	Pseudo-nitzschia	0.0324596	V9	All
142_180-2000_SRF	Fragilariopsis	0.05	V9	All
142_180-2000_SRF	Pseudo-nitzschia	0.05	V9	All
142_20-180_SRF	Cylindrotheca	0.000330743	V9	All
142_20-180_SRF	Fragilariopsis	0.0109145	V9	All
142_20-180_SRF	Pseudo-nitzschia	0.00909542	V9	All
142_3/5-20_SRF	Fragilariopsis	0.0261552	V9	All
142_3/5-20_SRF	Pseudo-nitzschia	0.0183086	V9	All
143_0.8-2000_DCM	Cylindrotheca	0.00269542	V9	All
143_0.8-2000_DCM	Fragilariopsis	0.136792	V9	All
143_0.8-2000_DCM	Pseudo-nitzschia	0.0242588	V9	All
143_180-2000_DCM	Fragilariopsis	0.21875	V9	All
143_20-180_DCM	Fragilariopsis	0.021519	V9	All
143_20-180_DCM	Pseudo-nitzschia	0.0164557	V9	All
143_3/5-20_DCM	Fragilariopsis	0.0564643	V9	All
143_3/5-20_DCM	Pseudo-nitzschia	0.0270004	V9	All
143_0.8-2000_SRF	Fragilariopsis	0.126462	V9	All
143_0.8-2000_SRF	Pseudo-nitzschia	0.0268287	V9	All
143_180-2000_SRF	Fragilariopsis	0.109116	V9	All
143_180-2000_SRF	Pseudo-nitzschia	0.0662983	V9	All
143_20-180_SRF	Fragilariopsis	0.0485232	V9	All
143_20-180_SRF	Pseudo-nitzschia	0.0232068	V9	All
143_3/5-20_SRF	Fragilariopsis	0.0698994	V9	All
143_3/5-20_SRF	Pseudo-nitzschia	0.031107	V9	All
144_0.8-2000_SRF	Cylindrotheca	0.000890256	V9	All
144_0.8-2000_SRF	Fragilariopsis	0.123665	V9	All
144_0.8-2000_SRF	Pseudo-nitzschia	0.0924652	V9	All
144_180-2000_SRF	Fragilariopsis	0.0714286	V9	All
144_20-180_SRF	Fragilariopsis	0.0201877	V9	All
144_20-180_SRF	Pseudo-nitzschia	0.0397325	V9	All
144_3/5-20_SRF	Fragilariopsis	0.0498591	V9	All
144_3/5-20_SRF	Pseudo-nitzschia	0.0555872	V9	All
145_0.8-2000_SRF	Cylindrotheca	0.000370316	V9	All
145_0.8-2000_SRF	Fragilariopsis	0.00368834	V9	All
145_0.8-2000_SRF	Pseudo-nitzschia	0.0184121	V9	All
145_180-2000_SRF	Fragilariopsis	0.00632111	V9	All
145_180-2000_SRF	Pseudo-nitzschia	0.011378	V9	All
145_20-180_SRF	Fragilariopsis	0.00273287	V9	All
145_20-180_SRF	Pseudo-nitzschia	0.00372875	V9	All
145_3/5-20_SRF	Fragilariopsis	0.000972062	V9	All
145_3/5-20_SRF	Pseudo-nitzschia	0.00392425	V9	All
146_0.8-5_SRF	Cylindrotheca	0.00358423	V9	All
146_0.8-5_SRF	Fragilariopsis	0.0485364	V9	All
146_0.8-5_SRF	Pseudo-nitzschia	0.00567503	V9	All
146_180-2000_SRF	Fragilariopsis	0.0952381	V9	All
146_20-180_SRF	Fragilariopsis	0.00438596	V9	All
146_20-180_SRF	Pseudo-nitzschia	0.0015949	V9	All
146_3/5-20_SRF	Cylindrotheca	0.00298229	V9	All
146_3/5-20_SRF	Fragilariopsis	0.128798	V9	All
146_3/5-20_SRF	Pseudo-nitzschia	0.0121156	V9	All
147_0.8-2000_SRF	Cylindrotheca	0.0069869	V9	All
147_0.8-2000_SRF	Fragilariopsis	0.0328384	V9	All
147_0.8-2000_SRF	Pseudo-nitzschia	0.0115284	V9	All
147_180-2000_SRF	Fragilariopsis	0.111111	V9	All
147_180-2000_SRF	Pseudo-nitzschia	0.0740741	V9	All
147_20-180_SRF	Fragilariopsis	0.00854093	V9	All
147_20-180_SRF	Pseudo-nitzschia	0.00498221	V9	All
147_3/5-20_SRF	Cylindrotheca	0.000469484	V9	All
147_3/5-20_SRF	Fragilariopsis	0.0774648	V9	All
147_3/5-20_SRF	Pseudo-nitzschia	0.0107981	V9	All
148_0.8-5_SRF	Cylindrotheca	0.00638014	V9	All
148_0.8-5_SRF	Fragilariopsis	0.0340561	V9	All
148_0.8-5_SRF	Pseudo-nitzschia	0.022158	V9	All
148_180-2000_SRF	Fragilariopsis	0.0458716	V9	All
148_180-2000_SRF	Pseudo-nitzschia	0.0275229	V9	All
148_20-180_SRF	Fragilariopsis	0.014383	V9	All
148_20-180_SRF	Pseudo-nitzschia	0.010598	V9	All
148_3/5-20_SRF	Fragilariopsis	0.0324284	V9	All
148_3/5-20_SRF	Pseudo-nitzschia	0.0224359	V9	All
149_0.8-5_SRF	Cylindrotheca	0.000230743	V9	All
149_0.8-5_SRF	Fragilariopsis	0.102161	V9	All
149_0.8-5_SRF	Pseudo-nitzschia	0.0267854	V9	All
149_180-2000_SRF	Fragilariopsis	0.0119225	V9	All
149_180-2000_SRF	Pseudo-nitzschia	0.00447094	V9	All
149_20-180_SRF	Fragilariopsis	0.0274379	V9	All
149_20-180_SRF	Pseudo-nitzschia	0.00704486	V9	All
149_3/5-20_SRF	Fragilariopsis	0.116289	V9	All
149_3/5-20_SRF	Pseudo-nitzschia	0.0200683	V9	All
150_0.8-2000_DCM	Cylindrotheca	0.000349487	V9	All
150_0.8-2000_DCM	Fragilariopsis	0.0175326	V9	All
150_0.8-2000_DCM	Pseudo-nitzschia	0.00483458	V9	All
150_180-2000_DCM	Fragilariopsis	0.00792557	V9	All
150_180-2000_DCM	Pseudo-nitzschia	0.00137836	V9	All
150_20-180_DCM	Fragilariopsis	0.0162338	V9	All
150_20-180_DCM	Pseudo-nitzschia	0.00442739	V9	All
150_3/5-20_DCM	Fragilariopsis	0.0323017	V9	All
150_3/5-20_DCM	Pseudo-nitzschia	0.00882248	V9	All
150_0.8-2000_SRF	Cylindrotheca	0.000697382	V9	All
150_0.8-2000_SRF	Fragilariopsis	0.0188293	V9	All
150_0.8-2000_SRF	Pseudo-nitzschia	0.00613697	V9	All
150_180-2000_SRF	Cylindrotheca	0.000461042	V9	All
150_180-2000_SRF	Fragilariopsis	0.0101429	V9	All
150_180-2000_SRF	Pseudo-nitzschia	0.000461042	V9	All
150_20-180_SRF	Fragilariopsis	0.00898758	V9	All
150_20-180_SRF	Pseudo-nitzschia	0.00713719	V9	All
150_3/5-20_SRF	Fragilariopsis	0.0171832	V9	All
150_3/5-20_SRF	Pseudo-nitzschia	0.00579802	V9	All
151_0.8-2000_DCM	Cylindrotheca	0.000468196	V9	All
151_0.8-2000_DCM	Fragilariopsis	0.130961	V9	All
151_0.8-2000_DCM	Pseudo-nitzschia	0.0674202	V9	All
151_180-2000_DCM	Fragilariopsis	0.0384047	V9	All
151_180-2000_DCM	Pseudo-nitzschia	0.00196947	V9	All
151_20-180_DCM	Fragilariopsis	0.0186199	V9	All
151_20-180_DCM	Pseudo-nitzschia	0.00985761	V9	All
151_0.8-5_SRF	Cylindrotheca	0.000173521	V9	All
151_0.8-5_SRF	Fragilariopsis	0.250737	V9	All
151_0.8-5_SRF	Pseudo-nitzschia	0.0208225	V9	All
151_180-2000_SRF	Fragilariopsis	0.0777778	V9	All
151_20-180_SRF	Fragilariopsis	0.0267857	V9	All
151_20-180_SRF	Pseudo-nitzschia	0.0198413	V9	All
151_3/5-20_SRF	Cylindrotheca	0.000269906	V9	All
151_3/5-20_SRF	Fragilariopsis	0.112955	V9	All
151_3/5-20_SRF	Pseudo-nitzschia	0.0195682	V9	All
152_0.8-2000_SRF	Cylindrotheca	0.00725101	V9	All
152_0.8-2000_SRF	Fragilariopsis	0.136916	V9	All
152_0.8-2000_SRF	Pseudo-nitzschia	0.0108765	V9	All
152_180-2000_SRF	Fragilariopsis	0.0906516	V9	All
152_180-2000_SRF	Pseudo-nitzschia	0.0141643	V9	All
152_20-180_SRF	Fragilariopsis	0.0258786	V9	All
152_20-180_SRF	Pseudo-nitzschia	0.00401175	V9	All
152_3/5-20_SRF	Cylindrotheca	2.37272e-05	V9	All
152_3/5-20_SRF	Fragilariopsis	0.0195607	V9	All
152_3/5-20_SRF	Pseudo-nitzschia	0.00147108	V9	All
155_0.8-2000_DCM	Fragilariopsis	0.581444	V9	All
155_0.8-2000_DCM	Pseudo-nitzschia	0.214738	V9	All
155_180-2000_DCM	Fragilariopsis	0.0919915	V9	All
155_180-2000_DCM	Pseudo-nitzschia	0.188544	V9	All
155_20-180_DCM	Fragilariopsis	0.516163	V9	All
155_20-180_DCM	Pseudo-nitzschia	0.154327	V9	All
155_3/5-20_DCM	Fragilariopsis	0.672524	V9	All
155_3/5-20_DCM	Pseudo-nitzschia	0.158575	V9	All
155_0.8-2000_SRF	Fragilariopsis	0.241129	V9	All
155_0.8-2000_SRF	Pseudo-nitzschia	0.554582	V9	All
155_180-2000_SRF	Fragilariopsis	0.275188	V9	All
155_180-2000_SRF	Pseudo-nitzschia	0.142356	V9	All
155_20-180_SRF	Fragilariopsis	0.0789595	V9	All
155_20-180_SRF	Pseudo-nitzschia	0.64474	V9	All
155_3/5-20_SRF	Fragilariopsis	0.709572	V9	All
155_3/5-20_SRF	Pseudo-nitzschia	0.137833	V9	All
158_0.8-2000_DCM	Fragilariopsis	0.922194	V9	All
158_0.8-2000_DCM	Pseudo-nitzschia	0.025623	V9	All
158_180-2000_DCM	Fragilariopsis	0.310635	V9	All
158_180-2000_DCM	Pseudo-nitzschia	0.0195103	V9	All
158_20-180_DCM	Fragilariopsis	0.103752	V9	All
158_20-180_DCM	Pseudo-nitzschia	0.00664103	V9	All
158_3/5-20_DCM	Fragilariopsis	0.953639	V9	All
158_3/5-20_DCM	Pseudo-nitzschia	0.0167188	V9	All
158_0.8-2000_SRF	Fragilariopsis	0.539904	V9	All
158_0.8-2000_SRF	Pseudo-nitzschia	0.0212566	V9	All
158_180-2000_SRF	Fragilariopsis	0.0334225	V9	All
158_180-2000_SRF	Pseudo-nitzschia	0.0842246	V9	All
158_20-180_SRF	Fragilariopsis	0.0757784	V9	All
158_20-180_SRF	Pseudo-nitzschia	0.0153538	V9	All
158_3/5-20_SRF	Fragilariopsis	0.94045	V9	All
158_3/5-20_SRF	Pseudo-nitzschia	0.0146773	V9	All
163_0.8-2000_SRF	Fragilariopsis	0.0163929	V9	All
163_0.8-2000_SRF	Pseudo-nitzschia	0.316095	V9	All
163_180-2000_SRF	Fragilariopsis	0.0449435	V9	All
163_180-2000_SRF	Pseudo-nitzschia	0.674744	V9	All
163_20-180_SRF	Fragilariopsis	0.0747224	V9	All
163_20-180_SRF	Pseudo-nitzschia	0.600465	V9	All
163_3/5-20_SRF	Fragilariopsis	0.0233541	V9	All
163_3/5-20_SRF	Pseudo-nitzschia	0.26206	V9	All
168_0.8-2000_DCM	Fragilariopsis	0.00962698	V9	All
168_0.8-2000_DCM	Pseudo-nitzschia	0.00380886	V9	All
168_180-2000_DCM	Fragilariopsis	0.025882	V9	All
168_180-2000_DCM	Pseudo-nitzschia	0.0101725	V9	All
168_20-180_DCM	Fragilariopsis	0.00428449	V9	All
168_20-180_DCM	Pseudo-nitzschia	0.00594116	V9	All
168_3/5-20_DCM	Fragilariopsis	0.0107011	V9	All
168_3/5-20_DCM	Pseudo-nitzschia	0.00543339	V9	All
168_0.8-2000_SRF	Fragilariopsis	0.00584013	V9	All
168_0.8-2000_SRF	Pseudo-nitzschia	0.001639	V9	All
168_180-2000_SRF	Fragilariopsis	0.0175595	V9	All
168_180-2000_SRF	Pseudo-nitzschia	0.0130952	V9	All
168_20-180_SRF	Fragilariopsis	0.00229012	V9	All
168_20-180_SRF	Pseudo-nitzschia	0.0078949	V9	All
168_3/5-20_SRF	Fragilariopsis	0.00419014	V9	All
168_3/5-20_SRF	Pseudo-nitzschia	0.00164398	V9	All
173_0.8-2000_DCM	Fragilariopsis	0.00284623	V9	All
173_0.8-2000_DCM	Pseudo-nitzschia	0.00175287	V9	All
173_180-2000_DCM	Fragilariopsis	0.015869	V9	All
173_180-2000_DCM	Pseudo-nitzschia	0.0029597	V9	All
173_3/5-20_DCM	Fragilariopsis	0.0158218	V9	All
173_3/5-20_DCM	Pseudo-nitzschia	0.00480465	V9	All
173_0.8-2000_SRF	Fragilariopsis	0.0133914	V9	All
173_0.8-2000_SRF	Pseudo-nitzschia	0.00318267	V9	All
173_180-2000_SRF	Cylindrotheca	5.74293e-06	V9	All
173_180-2000_SRF	Fragilariopsis	0.0013783	V9	All
173_180-2000_SRF	Pseudo-nitzschia	0.000468527	V9	All
173_20-180_SRF	Cylindrotheca	5.71951e-06	V9	All
173_20-180_SRF	Fragilariopsis	0.0156875	V9	All
173_20-180_SRF	Pseudo-nitzschia	0.00311484	V9	All
173_3/5-20_SRF	Cylindrotheca	1.16511e-05	V9	All
173_3/5-20_SRF	Fragilariopsis	0.0302928	V9	All
173_3/5-20_SRF	Pseudo-nitzschia	0.00233021	V9	All
175_0.8-2000_SRF	Fragilariopsis	0.00581365	V9	All
175_0.8-2000_SRF	Pseudo-nitzschia	0.00251026	V9	All
175_180-2000_SRF	Fragilariopsis	0.0145834	V9	All
175_180-2000_SRF	Pseudo-nitzschia	0.00132913	V9	All
175_20-180_SRF	Fragilariopsis	0.000855768	V9	All
175_20-180_SRF	Pseudo-nitzschia	3.21741e-05	V9	All
175_3/5-20_SRF	Fragilariopsis	0.0278331	V9	All
175_3/5-20_SRF	Pseudo-nitzschia	0.000222164	V9	All
178_0.8-2000_SRF	Fragilariopsis	0.00908479	V9	All
178_0.8-2000_SRF	Pseudo-nitzschia	0.0024114	V9	All
178_180-2000_SRF	Fragilariopsis	0.0303106	V9	All
178_180-2000_SRF	Pseudo-nitzschia	0.00275551	V9	All
178_20-180_SRF	Fragilariopsis	0.00546792	V9	All
178_20-180_SRF	Pseudo-nitzschia	0.00445535	V9	All
178_3/5-20_SRF	Cylindrotheca	2.90299e-06	V9	All
178_3/5-20_SRF	Fragilariopsis	0.00573051	V9	All
178_3/5-20_SRF	Pseudo-nitzschia	0.000963794	V9	All
180_0.8-2000_DCM	Cylindrotheca	3.55222e-07	V9	All
180_0.8-2000_DCM	Fragilariopsis	0.000150969	V9	All
180_0.8-2000_DCM	Pseudo-nitzschia	3.94297e-05	V9	All
180_180-2000_DCM	Fragilariopsis	0.00274337	V9	All
180_180-2000_DCM	Pseudo-nitzschia	0.000149638	V9	All
180_20-180_DCM	Cylindrotheca	1.59774e-06	V9	All
180_20-180_DCM	Fragilariopsis	0.000257236	V9	All
180_20-180_DCM	Pseudo-nitzschia	7.77568e-05	V9	All
180_3/5-20_DCM	Cylindrotheca	3.0274e-06	V9	All
180_3/5-20_DCM	Fragilariopsis	0.000418647	V9	All
180_3/5-20_DCM	Pseudo-nitzschia	7.69826e-05	V9	All
180_0.8-2000_SRF	Fragilariopsis	0.00211536	V9	All
180_0.8-2000_SRF	Pseudo-nitzschia	9.21463e-05	V9	All
180_180-2000_SRF	Fragilariopsis	0.000303702	V9	All
180_180-2000_SRF	Pseudo-nitzschia	4.45429e-05	V9	All
180_20-180_SRF	Fragilariopsis	0.0021246	V9	All
180_20-180_SRF	Pseudo-nitzschia	9.63293e-05	V9	All
180_3/5-20_SRF	Fragilariopsis	0.0047614	V9	All
180_3/5-20_SRF	Pseudo-nitzschia	0.000245543	V9	All
188_0.8-2000_DCM	Cylindrotheca	2.21167e-06	V9	All
188_0.8-2000_DCM	Fragilariopsis	0.00229516	V9	All
188_0.8-2000_DCM	Pseudo-nitzschia	0.00557782	V9	All
188_180-2000_DCM	Fragilariopsis	0.00488946	V9	All
188_180-2000_DCM	Pseudo-nitzschia	0.00409946	V9	All
188_20-180_DCM	Cylindrotheca	4.63266e-07	V9	All
188_20-180_DCM	Fragilariopsis	0.0113055	V9	All
188_20-180_DCM	Pseudo-nitzschia	0.00900032	V9	All
188_3/5-20_DCM	Cylindrotheca	2.41858e-06	V9	All
188_3/5-20_DCM	Fragilariopsis	0.00705378	V9	All
188_3/5-20_DCM	Pseudo-nitzschia	0.0195276	V9	All
188_0.8-2000_SRF	Fragilariopsis	0.00510806	V9	All
188_0.8-2000_SRF	Pseudo-nitzschia	0.0138534	V9	All
188_180-2000_SRF	Fragilariopsis	0.00559008	V9	All
188_180-2000_SRF	Pseudo-nitzschia	0.00569144	V9	All
188_20-180_SRF	Cylindrotheca	7.60895e-07	V9	All
188_20-180_SRF	Fragilariopsis	0.00677957	V9	All
188_20-180_SRF	Pseudo-nitzschia	0.0068062	V9	All
188_3/5-20_SRF	Cylindrotheca	1.11191e-06	V9	All
188_3/5-20_SRF	Fragilariopsis	0.0101173	V9	All
188_3/5-20_SRF	Pseudo-nitzschia	0.0262345	V9	All
189_0.8-2000_DCM	Fragilariopsis	0.0452721	V9	All
189_0.8-2000_DCM	Pseudo-nitzschia	8.12737e-05	V9	All
189_180-2000_DCM	Fragilariopsis	0.00784896	V9	All
189_180-2000_DCM	Pseudo-nitzschia	0.0258804	V9	All
189_20-180_DCM	Cylindrotheca	6.16896e-06	V9	All
189_20-180_DCM	Fragilariopsis	0.000612783	V9	All
189_20-180_DCM	Pseudo-nitzschia	0.000215913	V9	All
189_3/5-20_DCM	Fragilariopsis	0.0523308	V9	All
189_3/5-20_DCM	Pseudo-nitzschia	6.44144e-05	V9	All
189_0.8-2000_SRF	Fragilariopsis	0.00401477	V9	All
189_0.8-2000_SRF	Pseudo-nitzschia	0.000337118	V9	All
189_180-2000_SRF	Cylindrotheca	0.000153069	V9	All
189_180-2000_SRF	Fragilariopsis	0.00566355	V9	All
189_180-2000_SRF	Pseudo-nitzschia	0.0108679	V9	All
189_20-180_SRF	Cylindrotheca	8.42765e-06	V9	All
189_20-180_SRF	Fragilariopsis	0.000172767	V9	All
189_20-180_SRF	Pseudo-nitzschia	0.000255639	V9	All
189_3/5-20_SRF	Cylindrotheca	3.98344e-06	V9	All
189_3/5-20_SRF	Fragilariopsis	0.00241397	V9	All
189_3/5-20_SRF	Pseudo-nitzschia	0.000155354	V9	All
191_0.8-2000_SRF	Fragilariopsis	0.00255473	V9	All
191_0.8-2000_SRF	Pseudo-nitzschia	0.0900663	V9	All
191_180-2000_SRF	Fragilariopsis	0.000882223	V9	All
191_180-2000_SRF	Pseudo-nitzschia	0.00560471	V9	All
191_20-180_SRF	Cylindrotheca	1.1477e-05	V9	All
191_20-180_SRF	Fragilariopsis	0.000499248	V9	All
191_20-180_SRF	Pseudo-nitzschia	0.0445192	V9	All
191_3/5-20_SRF	Cylindrotheca	2.41159e-06	V9	All
191_3/5-20_SRF	Fragilariopsis	0.00233683	V9	All
191_3/5-20_SRF	Pseudo-nitzschia	0.103202	V9	All
193_0.8-2000_SRF	Cylindrotheca	9.66077e-07	V9	All
193_0.8-2000_SRF	Fragilariopsis	0.0002193	V9	All
193_0.8-2000_SRF	Pseudo-nitzschia	0.0873343	V9	All
193_180-2000_SRF	Fragilariopsis	0.000212865	V9	All
193_180-2000_SRF	Pseudo-nitzschia	0.00256768	V9	All
193_20-180_SRF	Fragilariopsis	0.000140366	V9	All
193_20-180_SRF	Pseudo-nitzschia	0.00616958	V9	All
193_3/5-20_SRF	Cylindrotheca	1.53837e-06	V9	All
193_3/5-20_SRF	Fragilariopsis	0.000348441	V9	All
193_3/5-20_SRF	Pseudo-nitzschia	0.141219	V9	All
194_0.8-2000_DCM	Cylindrotheca	3.85769e-06	V9	All
194_0.8-2000_DCM	Fragilariopsis	8.39047e-05	V9	All
194_0.8-2000_DCM	Pseudo-nitzschia	0.00609514	V9	All
194_180-2000_DCM	Fragilariopsis	0.0202633	V9	All
194_180-2000_DCM	Pseudo-nitzschia	0.012711	V9	All
194_20-180_DCM	Cylindrotheca	4.55449e-06	V9	All
194_20-180_DCM	Fragilariopsis	0.000376505	V9	All
194_20-180_DCM	Pseudo-nitzschia	0.0016715	V9	All
194_3/5-20_DCM	Cylindrotheca	1.61166e-06	V9	All
194_3/5-20_DCM	Fragilariopsis	9.3476e-05	V9	All
194_3/5-20_DCM	Pseudo-nitzschia	0.011749	V9	All
194_0.8-2000_SRF	Cylindrotheca	2.8171e-06	V9	All
194_0.8-2000_SRF	Fragilariopsis	0.000411296	V9	All
194_0.8-2000_SRF	Pseudo-nitzschia	0.00733853	V9	All
194_180-2000_SRF	Fragilariopsis	3.37581e-05	V9	All
194_180-2000_SRF	Pseudo-nitzschia	0.000186028	V9	All
194_20-180_SRF	Fragilariopsis	0.0107018	V9	All
194_20-180_SRF	Pseudo-nitzschia	0.0311297	V9	All
194_3/5-20_SRF	Fragilariopsis	0.000417308	V9	All
194_3/5-20_SRF	Pseudo-nitzschia	0.0299945	V9	All
196_0.8-2000_SRF	Fragilariopsis	0.0171107	V9	All
196_0.8-2000_SRF	Pseudo-nitzschia	0.00209742	V9	All
196_180-2000_SRF	Fragilariopsis	0.00145244	V9	All
196_180-2000_SRF	Pseudo-nitzschia	0.000821924	V9	All
196_20-180_SRF	Fragilariopsis	0.00633133	V9	All
196_20-180_SRF	Pseudo-nitzschia	0.000611465	V9	All
196_3/5-20_SRF	Fragilariopsis	0.0144421	V9	All
196_3/5-20_SRF	Pseudo-nitzschia	0.00195964	V9	All
201_0.8-2000_DCM	Cylindrotheca	2.53574e-06	V9	All
201_0.8-2000_DCM	Fragilariopsis	0.102211	V9	All
201_0.8-2000_DCM	Pseudo-nitzschia	0.0787517	V9	All
201_180-2000_DCM	Cylindrotheca	5.90449e-06	V9	All
201_180-2000_DCM	Fragilariopsis	0.0523288	V9	All
201_180-2000_DCM	Pseudo-nitzschia	0.0492644	V9	All
201_20-180_DCM	Cylindrotheca	5.96265e-06	V9	All
201_20-180_DCM	Fragilariopsis	0.101957	V9	All
201_20-180_DCM	Pseudo-nitzschia	0.0231273	V9	All
201_3/5-20_DCM	Cylindrotheca	4.74969e-06	V9	All
201_3/5-20_DCM	Fragilariopsis	0.106074	V9	All
201_3/5-20_DCM	Pseudo-nitzschia	0.0670399	V9	All
201_0.8-2000_SRF	Cylindrotheca	2.7414e-06	V9	All
201_0.8-2000_SRF	Fragilariopsis	0.0181494	V9	All
201_0.8-2000_SRF	Pseudo-nitzschia	0.0180603	V9	All
201_180-2000_SRF	Fragilariopsis	0.0079735	V9	All
201_180-2000_SRF	Pseudo-nitzschia	0.0162379	V9	All
201_20-180_SRF	Cylindrotheca	2.71471e-05	V9	All
201_20-180_SRF	Fragilariopsis	0.00709583	V9	All
201_20-180_SRF	Pseudo-nitzschia	0.0176811	V9	All
201_3/5-20_SRF	Cylindrotheca	2.81291e-06	V9	All
201_3/5-20_SRF	Fragilariopsis	0.0192403	V9	All
201_3/5-20_SRF	Pseudo-nitzschia	0.0207433	V9	All
205_0.8-2000_SRF	Cylindrotheca	9.3512e-07	V9	All
205_0.8-2000_SRF	Fragilariopsis	0.0210458	V9	All
205_0.8-2000_SRF	Pseudo-nitzschia	0.099407	V9	All
205_180-2000_SRF	Fragilariopsis	0.0173165	V9	All
205_180-2000_SRF	Pseudo-nitzschia	0.0668082	V9	All
205_20-180_SRF	Cylindrotheca	2.95865e-06	V9	All
205_20-180_SRF	Fragilariopsis	0.0462547	V9	All
205_20-180_SRF	Pseudo-nitzschia	0.0881441	V9	All
205_3/5-20_SRF	Cylindrotheca	4.89684e-06	V9	All
205_3/5-20_SRF	Fragilariopsis	0.0308999	V9	All
205_3/5-20_SRF	Pseudo-nitzschia	0.112618	V9	All
206_0.8-2000_SRF	Fragilariopsis	0.0218757	V9	All
206_0.8-2000_SRF	Pseudo-nitzschia	0.00111824	V9	All
206_180-2000_SRF	Fragilariopsis	0.00312931	V9	All
206_180-2000_SRF	Pseudo-nitzschia	0.00377358	V9	All
206_20-180_SRF	Fragilariopsis	0.000363248	V9	All
206_20-180_SRF	Pseudo-nitzschia	0.000620415	V9	All
206_3/5-20_SRF	Fragilariopsis	0.0234716	V9	All
206_3/5-20_SRF	Pseudo-nitzschia	0.000951853	V9	All
208_0.8-2000_SRF	Fragilariopsis	0.011225	V9	All
208_0.8-2000_SRF	Pseudo-nitzschia	0.000435818	V9	All
208_180-2000_SRF	Fragilariopsis	0.00683736	V9	All
208_180-2000_SRF	Pseudo-nitzschia	0.00669188	V9	All
208_20-180_SRF	Fragilariopsis	0.0121909	V9	All
208_20-180_SRF	Pseudo-nitzschia	0.00140147	V9	All
208_3/5-20_SRF	Fragilariopsis	0.0157049	V9	All
208_3/5-20_SRF	Pseudo-nitzschia	0.000506611	V9	All
209_0.8-2000_SRF	Fragilariopsis	0.00956246	V9	All
209_0.8-2000_SRF	Pseudo-nitzschia	0.0335089	V9	All
209_180-2000_SRF	Fragilariopsis	0.0092926	V9	All
209_180-2000_SRF	Pseudo-nitzschia	0.0181206	V9	All
209_20-180_SRF	Fragilariopsis	0.00526805	V9	All
209_20-180_SRF	Pseudo-nitzschia	0.0153796	V9	All
209_3/5-20_SRF	Fragilariopsis	0.010777	V9	All
209_3/5-20_SRF	Pseudo-nitzschia	0.0313617	V9	All
210_0.8-2000_SRF	Fragilariopsis	0.0597091	V9	All
210_0.8-2000_SRF	Pseudo-nitzschia	0.218928	V9	All
210_180-2000_SRF	Fragilariopsis	0.0210576	V9	All
210_180-2000_SRF	Pseudo-nitzschia	0.2073	V9	All
210_20-180_SRF	Fragilariopsis	0.00633225	V9	All
210_20-180_SRF	Pseudo-nitzschia	0.387926	V9	All
210_3/5-20_SRF	Fragilariopsis	0.0746192	V9	All
210_3/5-20_SRF	Pseudo-nitzschia	0.196094	V9	All
004_0.8-5_DCM	Cylindrotheca	0.015835	V4	All
004_0.8-5_DCM	Fragilariopsis	0.00192825	V4	All
004_0.8-5_DCM	Pseudo-nitzschia	0.128141	V4	All
004_180-2000_DCM	Cylindrotheca	0.000987167	V4	All
004_180-2000_DCM	Pseudo-nitzschia	0.112537	V4	All
004_0.8-5_SRF	Cylindrotheca	0.0372137	V4	All
004_0.8-5_SRF	Fragilariopsis	0.00254453	V4	All
004_0.8-5_SRF	Pseudo-nitzschia	0.0512087	V4	All
004_180-2000_SRF	Cylindrotheca	0.1	V4	All
004_3/5-20_SRF	Cylindrotheca	0.00178094	V4	All
004_3/5-20_SRF	Fragilariopsis	0.00148412	V4	All
004_3/5-20_SRF	Pseudo-nitzschia	0.0427427	V4	All
005_180-2000_DCM	Pseudo-nitzschia	0.125	V4	All
005_180-2000_SRF	Cylindrotheca	0.00787402	V4	All
005_180-2000_SRF	Fragilariopsis	0.015748	V4	All
005_180-2000_SRF	Pseudo-nitzschia	0.0393701	V4	All
006_0.8-5_DCM	Cylindrotheca	0.00275758	V4	All
006_0.8-5_DCM	Fragilariopsis	0.000668505	V4	All
006_0.8-5_DCM	Pseudo-nitzschia	0.123144	V4	All
006_0.8-5_SRF	Cylindrotheca	0.00124034	V4	All
006_0.8-5_SRF	Fragilariopsis	0.00119263	V4	All
006_0.8-5_SRF	Pseudo-nitzschia	0.143545	V4	All
006_180-2000_SRF	Cylindrotheca	0.00106983	V4	All
006_180-2000_SRF	Fragilariopsis	9.72573e-05	V4	All
006_180-2000_SRF	Pseudo-nitzschia	0.150749	V4	All
006_3/5-20_SRF	Cylindrotheca	0.000588833	V4	All
006_3/5-20_SRF	Fragilariopsis	0.000267417	V4	All
006_3/5-20_SRF	Pseudo-nitzschia	0.139618	V4	All
007_0.8-5_DCM	Cylindrotheca	0.0123609	V4	All
007_0.8-5_DCM	Fragilariopsis	0.0333745	V4	All
007_0.8-5_DCM	Pseudo-nitzschia	0.0247219	V4	All
007_180-2000_DCM	Cylindrotheca	0.0338983	V4	All
007_180-2000_DCM	Fragilariopsis	0.00423729	V4	All
007_180-2000_DCM	Pseudo-nitzschia	0.0381356	V4	All
007_20-180_DCM	Cylindrotheca	0.0268775	V4	All
007_20-180_DCM	Fragilariopsis	0.000790514	V4	All
007_20-180_DCM	Pseudo-nitzschia	0.0683794	V4	All
007_0.8-5_SRF	Cylindrotheca	0.00454186	V4	All
007_0.8-5_SRF	Fragilariopsis	0.386058	V4	All
007_0.8-5_SRF	Pseudo-nitzschia	0.00335703	V4	All
007_180-2000_SRF	Cylindrotheca	0.0606061	V4	All
007_180-2000_SRF	Fragilariopsis	0.030303	V4	All
007_180-2000_SRF	Pseudo-nitzschia	0.030303	V4	All
007_20-180_SRF	Cylindrotheca	0.0299564	V4	All
007_20-180_SRF	Fragilariopsis	0.00217865	V4	All
007_20-180_SRF	Pseudo-nitzschia	0.0168845	V4	All
008_180-2000_DCM	Pseudo-nitzschia	0.214286	V4	All
008_20-180_DCM	Cylindrotheca	0.0471698	V4	All
008_20-180_DCM	Fragilariopsis	0.0133648	V4	All
008_20-180_DCM	Pseudo-nitzschia	0.139937	V4	All
008_3/5-20_DCM	Cylindrotheca	0.00780165	V4	All
008_3/5-20_DCM	Fragilariopsis	0.0160661	V4	All
008_3/5-20_DCM	Pseudo-nitzschia	0.281388	V4	All
008_0.8-5_SRF	Cylindrotheca	0.0279587	V4	All
008_0.8-5_SRF	Fragilariopsis	0.425081	V4	All
008_0.8-5_SRF	Pseudo-nitzschia	0.00380022	V4	All
008_20-180_SRF	Cylindrotheca	0.0813679	V4	All
008_20-180_SRF	Fragilariopsis	0.0165094	V4	All
008_20-180_SRF	Pseudo-nitzschia	0.0318396	V4	All
009_180-2000_DCM	Cylindrotheca	0.125	V4	All
009_3/5-20_DCM	Cylindrotheca	5.22534e-05	V4	All
009_3/5-20_DCM	Fragilariopsis	0.0201176	V4	All
009_3/5-20_DCM	Pseudo-nitzschia	0.0799216	V4	All
009_0.8-5_SRF	Cylindrotheca	0.00100134	V4	All
009_0.8-5_SRF	Fragilariopsis	0.813418	V4	All
009_0.8-5_SRF	Pseudo-nitzschia	0.00367156	V4	All
009_180-2000_SRF	Fragilariopsis	0.459459	V4	All
010_0.8-5_DCM	Cylindrotheca	0.000865801	V4	All
010_0.8-5_DCM	Fragilariopsis	0.0121212	V4	All
010_0.8-5_DCM	Pseudo-nitzschia	0.482684	V4	All
010_180-2000_DCM	Fragilariopsis	0.0909091	V4	All
010_20-180_DCM	Cylindrotheca	0.000909918	V4	All
010_20-180_DCM	Fragilariopsis	0.0236579	V4	All
010_20-180_DCM	Pseudo-nitzschia	0.0181984	V4	All
010_3/5-20_DCM	Cylindrotheca	5.73559e-05	V4	All
010_3/5-20_DCM	Fragilariopsis	0.0368798	V4	All
010_3/5-20_DCM	Pseudo-nitzschia	0.34643	V4	All
010_0.8-5_SRF	Fragilariopsis	0.847139	V4	All
010_0.8-5_SRF	Pseudo-nitzschia	0.00840336	V4	All
010_20-180_SRF	Fragilariopsis	0.00588235	V4	All
010_20-180_SRF	Pseudo-nitzschia	0.00294118	V4	All
011_180-2000_SRF	Fragilariopsis	0.157895	V4	All
011_20-180_SRF	Fragilariopsis	0.0153846	V4	All
012_20-180_DCM	Fragilariopsis	0.00504096	V4	All
012_20-180_DCM	Pseudo-nitzschia	0.00063012	V4	All
014_20-180_SRF	Pseudo-nitzschia	0.00209644	V4	All
016_3/5-20_DCM	Cylindrotheca	0.00393281	V4	All
016_3/5-20_DCM	Fragilariopsis	0.0597254	V4	All
016_3/5-20_DCM	Pseudo-nitzschia	0.104164	V4	All
016_0.8-5_SRF	Cylindrotheca	0.0467742	V4	All
016_0.8-5_SRF	Fragilariopsis	0.0790323	V4	All
016_0.8-5_SRF	Pseudo-nitzschia	0.0241935	V4	All
016_3/5-20_SRF	Cylindrotheca	0.0048166	V4	All
016_3/5-20_SRF	Fragilariopsis	0.211189	V4	All
016_3/5-20_SRF	Pseudo-nitzschia	0.0637273	V4	All
017_20-180_DCM	Fragilariopsis	0.00348189	V4	All
017_20-180_DCM	Pseudo-nitzschia	0.0125348	V4	All
017_20-180_SRF	Pseudo-nitzschia	0.0175439	V4	All
018_0.8-5_DCM	Cylindrotheca	0.000797448	V4	All
018_0.8-5_DCM	Fragilariopsis	0.01874	V4	All
018_0.8-5_DCM	Pseudo-nitzschia	0.0550239	V4	All
018_180-2000_DCM	Fragilariopsis	0.0263158	V4	All
018_180-2000_DCM	Pseudo-nitzschia	0.0263158	V4	All
018_20-180_DCM	Fragilariopsis	0.00115407	V4	All
018_20-180_DCM	Pseudo-nitzschia	0.0248125	V4	All
018_3/5-20_DCM	Cylindrotheca	0.00181818	V4	All
018_3/5-20_DCM	Fragilariopsis	0.314545	V4	All
018_3/5-20_DCM	Pseudo-nitzschia	0.0490909	V4	All
018_0.8-5_SRF	Cylindrotheca	0.00131926	V4	All
018_0.8-5_SRF	Fragilariopsis	0.244063	V4	All
018_0.8-5_SRF	Pseudo-nitzschia	0.102902	V4	All
018_20-180_SRF	Pseudo-nitzschia	0.00791557	V4	All
019_0.8-5_SRF	Cylindrotheca	0.00684932	V4	All
019_0.8-5_SRF	Fragilariopsis	0.223174	V4	All
019_0.8-5_SRF	Pseudo-nitzschia	0.00456621	V4	All
019_20-180_SRF	Fragilariopsis	0.142857	V4	All
019_3/5-20_SRF	Cylindrotheca	0.00097704	V4	All
019_3/5-20_SRF	Fragilariopsis	0.037616	V4	All
019_3/5-20_SRF	Pseudo-nitzschia	0.0293112	V4	All
020_0.8-5_SRF	Cylindrotheca	0.000585823	V4	All
020_0.8-5_SRF	Fragilariopsis	0.208553	V4	All
020_0.8-5_SRF	Pseudo-nitzschia	0.00468658	V4	All
020_180-2000_SRF	Pseudo-nitzschia	0.141026	V4	All
021_0.8-5_SRF	Fragilariopsis	0.175048	V4	All
021_0.8-5_SRF	Pseudo-nitzschia	0.0203692	V4	All
021_20-180_SRF	Fragilariopsis	0.00153965	V4	All
021_20-180_SRF	Pseudo-nitzschia	0.00538876	V4	All
021_3/5-20_SRF	Cylindrotheca	0.000744559	V4	All
021_3/5-20_SRF	Fragilariopsis	0.0497136	V4	All
021_3/5-20_SRF	Pseudo-nitzschia	0.0135166	V4	All
022_0.8-5_DCM	Cylindrotheca	0.000830171	V4	All
022_0.8-5_DCM	Fragilariopsis	0.0168406	V4	All
022_0.8-5_DCM	Pseudo-nitzschia	0.0207543	V4	All
022_3/5-20_DCM	Cylindrotheca	0.000481425	V4	All
022_3/5-20_DCM	Fragilariopsis	0.0169301	V4	All
022_3/5-20_DCM	Pseudo-nitzschia	0.0322555	V4	All
022_0.8-5_SRF	Cylindrotheca	0.000432713	V4	All
022_0.8-5_SRF	Fragilariopsis	0.00324535	V4	All
022_0.8-5_SRF	Pseudo-nitzschia	0.0380788	V4	All
022_20-180_SRF	Cylindrotheca	0.000244499	V4	All
022_20-180_SRF	Pseudo-nitzschia	0.0151589	V4	All
022_3/5-20_SRF	Cylindrotheca	0.000139723	V4	All
022_3/5-20_SRF	Fragilariopsis	0.00880257	V4	All
022_3/5-20_SRF	Pseudo-nitzschia	0.0248708	V4	All
023_0.8-5_DCM	Cylindrotheca	0.000197394	V4	All
023_0.8-5_DCM	Fragilariopsis	0.0534939	V4	All
023_0.8-5_DCM	Pseudo-nitzschia	0.0763916	V4	All
023_180-2000_DCM	Fragilariopsis	0.000556586	V4	All
023_180-2000_DCM	Pseudo-nitzschia	0.0038961	V4	All
023_3/5-20_DCM	Cylindrotheca	0.000119318	V4	All
023_3/5-20_DCM	Fragilariopsis	0.0131249	V4	All
023_3/5-20_DCM	Pseudo-nitzschia	0.0414032	V4	All
023_0.8-5_SRF	Cylindrotheca	0.000489237	V4	All
023_0.8-5_SRF	Fragilariopsis	0.0523483	V4	All
023_0.8-5_SRF	Pseudo-nitzschia	0.00978474	V4	All
023_20-180_SRF	Fragilariopsis	0.00077101	V4	All
023_20-180_SRF	Pseudo-nitzschia	0.0161912	V4	All
023_3/5-20_SRF	Cylindrotheca	0.00193492	V4	All
023_3/5-20_SRF	Fragilariopsis	0.0330695	V4	All
023_3/5-20_SRF	Pseudo-nitzschia	0.0137203	V4	All
024_20-180_SRF	Cylindrotheca	0.000165728	V4	All
024_20-180_SRF	Fragilariopsis	0.000165728	V4	All
024_20-180_SRF	Pseudo-nitzschia	0.0185615	V4	All
025_0.8-5_DCM	Fragilariopsis	0.0555556	V4	All
025_0.8-5_DCM	Pseudo-nitzschia	0.134921	V4	All
025_3/5-20_DCM	Cylindrotheca	0.0014171	V4	All
025_3/5-20_DCM	Fragilariopsis	0.0751063	V4	All
025_3/5-20_DCM	Pseudo-nitzschia	0.0462919	V4	All
025_0.8-5_SRF	Fragilariopsis	0.1	V4	All
025_0.8-5_SRF	Pseudo-nitzschia	0.0212121	V4	All
026_180-2000_SRF	Cylindrotheca	0.0103627	V4	All
026_180-2000_SRF	Pseudo-nitzschia	0.00518135	V4	All
026_20-180_SRF	Pseudo-nitzschia	0.0222516	V4	All
030_0.8-5_DCM	Fragilariopsis	0.0210325	V4	All
030_0.8-5_DCM	Pseudo-nitzschia	0.0114723	V4	All
030_20-180_DCM	Fragilariopsis	0.180556	V4	All
030_20-180_DCM	Pseudo-nitzschia	0.00462963	V4	All
030_0.8-5_SRF	Fragilariopsis	0.067033	V4	All
030_0.8-5_SRF	Pseudo-nitzschia	0.0131868	V4	All
030_20-180_SRF	Fragilariopsis	0.00175439	V4	All
030_20-180_SRF	Pseudo-nitzschia	0.00350877	V4	All
031_180-2000_SRF	Cylindrotheca	0.0163934	V4	All
031_180-2000_SRF	Pseudo-nitzschia	0.0819672	V4	All
031_20-180_SRF	Cylindrotheca	0.030303	V4	All
031_20-180_SRF	Pseudo-nitzschia	0.0707071	V4	All
032_0.8-5_DCM	Cylindrotheca	0.00471698	V4	All
032_0.8-5_DCM	Fragilariopsis	0.037062	V4	All
032_0.8-5_DCM	Pseudo-nitzschia	0.069407	V4	All
032_180-2000_DCM	Cylindrotheca	0.0266667	V4	All
032_180-2000_DCM	Fragilariopsis	0.0133333	V4	All
032_180-2000_DCM	Pseudo-nitzschia	0.0533333	V4	All
032_20-180_DCM	Cylindrotheca	0.00838323	V4	All
032_20-180_DCM	Fragilariopsis	0.00958084	V4	All
032_20-180_DCM	Pseudo-nitzschia	0.0431138	V4	All
032_3/5-20_DCM	Cylindrotheca	0.0191489	V4	All
032_3/5-20_DCM	Fragilariopsis	0.0265957	V4	All
032_3/5-20_DCM	Pseudo-nitzschia	0.152128	V4	All
032_0.8-5_SRF	Cylindrotheca	0.00218103	V4	All
032_0.8-5_SRF	Fragilariopsis	0.0479826	V4	All
032_0.8-5_SRF	Pseudo-nitzschia	0.17012	V4	All
032_180-2000_SRF	Pseudo-nitzschia	0.0857143	V4	All
032_20-180_SRF	Cylindrotheca	0.0223881	V4	All
032_20-180_SRF	Pseudo-nitzschia	0.00995025	V4	All
033_0.8-2000_DCM	Cylindrotheca	0.00406835	V4	All
033_0.8-2000_DCM	Fragilariopsis	0.083808	V4	All
033_0.8-2000_DCM	Pseudo-nitzschia	0.091131	V4	All
033_180-2000_SRF	Fragilariopsis	0.00819672	V4	All
033_180-2000_SRF	Pseudo-nitzschia	0.0409836	V4	All
033_20-180_SRF	Cylindrotheca	0.0217786	V4	All
033_20-180_SRF	Fragilariopsis	0.0108893	V4	All
033_20-180_SRF	Pseudo-nitzschia	0.0290381	V4	All
034_0.8-5_DCM	Cylindrotheca	0.00484262	V4	All
034_0.8-5_DCM	Fragilariopsis	0.00726392	V4	All
034_0.8-5_DCM	Pseudo-nitzschia	0.184019	V4	All
034_180-2000_DCM	Pseudo-nitzschia	0.0625	V4	All
034_20-180_DCM	Cylindrotheca	0.0172712	V4	All
034_20-180_DCM	Fragilariopsis	0.00460564	V4	All
034_20-180_DCM	Pseudo-nitzschia	0.10996	V4	All
034_0.8-5_SRF	Cylindrotheca	0.0281842	V4	All
034_0.8-5_SRF	Fragilariopsis	0.0315189	V4	All
034_0.8-5_SRF	Pseudo-nitzschia	0.196321	V4	All
034_180-2000_SRF	Fragilariopsis	0.016129	V4	All
034_180-2000_SRF	Pseudo-nitzschia	0.274194	V4	All
034_20-180_SRF	Cylindrotheca	0.0175936	V4	All
034_20-180_SRF	Fragilariopsis	0.00170261	V4	All
034_20-180_SRF	Pseudo-nitzschia	0.0601589	V4	All
034_3/5-20_SRF	Cylindrotheca	0.0170758	V4	All
034_3/5-20_SRF	Fragilariopsis	0.0949212	V4	All
034_3/5-20_SRF	Pseudo-nitzschia	0.120535	V4	All
036_0.8-5_DCM	Cylindrotheca	0.0389271	V4	All
036_0.8-5_DCM	Fragilariopsis	0.0261694	V4	All
036_0.8-5_DCM	Pseudo-nitzschia	0.479882	V4	All
036_180-2000_DCM	Cylindrotheca	0.00625	V4	All
036_180-2000_DCM	Pseudo-nitzschia	0.09375	V4	All
036_20-180_DCM	Cylindrotheca	0.00733089	V4	All
036_20-180_DCM	Fragilariopsis	0.000916361	V4	All
036_20-180_DCM	Pseudo-nitzschia	0.0180773	V4	All
036_0.8-5_SRF	Cylindrotheca	0.0388536	V4	All
036_0.8-5_SRF	Fragilariopsis	0.0767455	V4	All
036_0.8-5_SRF	Pseudo-nitzschia	0.227928	V4	All
036_180-2000_SRF	Cylindrotheca	0.00668896	V4	All
036_180-2000_SRF	Fragilariopsis	0.00167224	V4	All
036_180-2000_SRF	Pseudo-nitzschia	0.0501672	V4	All
036_20-180_SRF	Cylindrotheca	0.00917182	V4	All
036_20-180_SRF	Fragilariopsis	0.000587358	V4	All
036_20-180_SRF	Pseudo-nitzschia	0.0230425	V4	All
038_0.8-5_DCM	Cylindrotheca	0.0105142	V4	All
038_0.8-5_DCM	Fragilariopsis	0.0322627	V4	All
038_0.8-5_DCM	Pseudo-nitzschia	0.678813	V4	All
038_20-180_DCM	Cylindrotheca	0.0135182	V4	All
038_20-180_DCM	Fragilariopsis	0.0017331	V4	All
038_20-180_DCM	Pseudo-nitzschia	0.0967071	V4	All
039_0.8-5_DCM	Cylindrotheca	0.0541814	V4	All
039_0.8-5_DCM	Fragilariopsis	0.26384	V4	All
039_0.8-5_DCM	Pseudo-nitzschia	0.2819	V4	All
039_180-2000_DCM	Cylindrotheca	0.0123457	V4	All
[truncated: 7,780 more rows]

## Sheet: Fig6b
station	depth	Latitude	Longitude	Season	Chla
4	SRF	36.5533	-6.5669	summer	0.11981
4	DCM	36.5533	-6.5669	summer	0.87627
5	DCM	36.0293	-4.44107	summer	0.20202
7	SRF	37.0314	1.94755	autumn	0.06995
7	DCM	37.0314	1.94755	autumn	0.32966
10	SRF	40.6792	2.86852	autumn	0.0647
10	DCM	40.6792	2.86852	autumn	0.24738
14	SRF	39.91	12.8266	autumn	0.11
14	DCM	39.91	12.8266	autumn	0.22005
16	SRF	37.4744	15.4771	autumn	0.0911495
16	DCM	37.4744	15.4771	autumn	0.23827
17	SRF	36.264	14.305	autumn	0.065276
17	DCM	36.264	14.305	autumn	0.17349
18	SRF	35.7492	14.2915	autumn	0.053967
18	DCM	35.7492	14.2915	autumn	0.164995
19	SRF	34.2143	13.865	autumn	0.30204
19	DCM	34.2143	13.865	autumn	0.800475
20	SRF	34.4509	14.97	autumn	0.149
20	DCM	34.4509	14.97	autumn	0.72554
21	SRF	37.5104	17.2673	autumn	0.0916245
21	DCM	37.5104	17.2673	autumn	0.19917
22	SRF	39.7968	17.4053	autumn	0.242117
22	DCM	39.7968	17.4053	autumn	0.260547
23	SRF	42.1794	17.7215	autumn	0.13939
23	DCM	42.1794	17.7215	autumn	0.26773
24	SRF	42.4577	17.9493	autumn	0.14739
24	DCM	42.4577	17.9493	autumn	0.18775
25	SRF	39.3631	19.3989	autumn	0.12907
25	DCM	39.3631	19.3989	autumn	0.20251
26	SRF	38.4551	20.1796	autumn	0.1299
26	DCM	38.4551	20.1796	autumn	0.192335
30	SRF	33.9193	32.8616	autumn	0.0665315
30	DCM	33.9193	32.8616	autumn	0.18063
31	SRF	27.1517	34.8209	winter	0.025691
31	DCM	27.1517	34.8209	winter	0.24118
32	SRF	23.3904	37.2296	winter	0.000416605
32	DCM	23.3904	37.2296	winter	0.23146
33	SRF	22.0517	38.2194	winter	0.129352
33	DCM	22.0517	38.2194	winter	0.20273
34	SRF	18.4242	39.8653	winter	0.189485
34	DCM	18.4242	39.8653	winter	0.24871
36	SRF	20.8161	63.5112	winter	0.19146
36	DCM	20.8161	63.5112	winter	0.56322
38	SRF	19.0294	64.5144	winter	0.17111
38	DCM	19.0294	64.5144	winter	0.552833
39	SRF	18.5749	66.5136	winter	0.10349
39	DCM	18.5749	66.5136	winter	0.50592
40	SRF	17.5294	67.9576	spring	0.0890975
40	DCM	17.5294	67.9576	spring	0.311235
41	SRF	14.5769	69.9978	spring	0.0023751
41	DCM	14.5769	69.9978	spring	0.40037
42	DCM	6.00177	73.898	spring	0.366785
43	SRF	4.6598	73.4867	spring	0.22555
43	DCM	4.6598	73.4867	spring	0.40727
45	SRF	0.0736333	71.7058	spring	0.0064835
45	DCM	0.0736333	71.7058	spring	0.42911
46	SRF	-0.662433	73.1617	autumn	0.18188
46	DCM	-0.662433	73.1617	autumn	0.26127
47	SRF	-2.0445	72.1595	autumn	0.002602
47	DCM	-2.0445	72.1595	autumn	0.33284
48	DCM	-9.4153	66.303	autumn	0.420285
50	SRF	-21.4818	56.8456	autumn	0.040949
50	DCM	-21.4818	56.8456	autumn	0.20214
51	SRF	-21.4818	54.3284	autumn	0.040949
51	DCM	-21.4818	54.3284	autumn	0.23376
52	SRF	-16.9575	53.9708	autumn	0.157321
52	DCM	-16.9575	53.9708	autumn	0.376863
53	SRF	-13.0722	46.97	autumn	0.066414
53	DCM	-13.0722	46.97	autumn	0.22772
54	SRF	-12.807	45.2248	autumn	0.11119
54	DCM	-12.807	45.2248	autumn	0.44176
57	SRF	-17.0246	42.7408	winter	0.181035
57	DCM	-17.0246	42.7408	winter	0.29326
58	SRF	-17.4446	42.2493	winter	0.053967
58	DCM	-17.4446	42.2493	winter	0.40171
62	SRF	-22.3369	40.2339	winter	0.11104
62	DCM	-22.3369	40.2339	winter	0.31559
64	SRF	-29.5046	37.9811	winter	0.170117
64	DCM	-29.5046	37.9811	winter	0.216013
65	SRF	-35.2077	26.2954	winter	0.214895
65	DCM	-35.2077	26.2954	winter	0.251265
66	SRF	-34.9175	17.9828	winter	0.3436
66	DCM	-34.9175	17.9828	winter	0.400945
67	SRF	-32.1883	17.7034	winter	1.6166
67	DCM	-32.1883	17.7034	winter	1.51787
68	SRF	-31.0404	4.67032	winter	0.4205
68	DCM	-31.0404	4.67032	winter	0.546755
70	SRF	-20.4044	-3.18695	winter	0.2905
70	DCM	-20.4044	-3.18695	winter	0.345005
71	SRF	-9.28385	-9.60735	spring	0.172865
71	DCM	-9.28385	-9.60735	spring	0.383675
72	SRF	-8.73711	-17.9442	spring	0.0416667
72	DCM	-8.73711	-17.9442	spring	0.389623
76	SRF	-20.9996	-35.2945	spring	0.0269675
76	DCM	-20.9996	-35.2945	spring	0.177235
78	SRF	-30.1474	-43.2761	spring	0.0416315
78	DCM	-30.1474	-43.2761	spring	0.25285
80	SRF	-40.6296	-52.0328	spring	0.186356
80	DCM	-40.6296	-52.0328	spring	0.57563
81	SRF	-44.5835	-52.244	spring	0.280405
81	DCM	-44.5835	-52.244	spring	0.48373
82	SRF	-47.1975	-58.162	spring	0.315175
82	DCM	-47.1975	-58.162	spring	0.917655
83	SRF	-54.3782	-65.0926	spring	0.27196
83	DCM	-54.3782	-65.0926	spring	0.43996
84	SRF	-60.2983	-60.5726	winter	0.098074
84	DCM	-60.2983	-60.5726	winter	0.581875
85	SRF	-62.1551	-49.3195	summer	0.12143
85	DCM	-62.1551	-49.3195	summer	0.70376
86	SRF	-64.3405	-53.0594	summer	0.135219
86	DCM	-64.3405	-53.0594	summer	2.44915
87	SRF	-63.8768	-56.0913	summer	7.4813
87	DCM	-63.8768	-56.0913	summer	8.4476
88	SRF	-63.3925	-56.7981	summer	1.9981
88	DCM	-63.3925	-56.7981	summer	2.0877
89	SRF	-57.7545	-67.0369	summer	1.9981
89	DCM	-57.7545	-67.0369	summer	2.0877
90	SRF	-39.6101	-76.9796	summer	1.8152
90	DCM	-39.6101	-76.9796	summer	2.5133
91	SRF	-34.1674	-73.0904	summer	1.8219
91	DCM	-34.1674	-73.0904	summer	1.7197
92	SRF	-33.6821	-71.9811	summer	4.9338
92	DCM	-33.6821	-71.9811	summer	4.9338
93	SRF	-33.9895	-73.0785	summer	0.372357
93	DCM	-33.9895	-73.0785	summer	0.89939
94	SRF	-32.7824	-87.0846	summer	0.154188
94	DCM	-32.7824	-87.0846	summer	0.562095
95	SRF	-31.408	-93.9483	autumn	0.114222
95	DCM	-31.408	-93.9483	autumn	0.412925
96	SRF	-29.6697	-101.245	autumn	0.0173513
96	DCM	-29.6697	-101.245	autumn	0.25871
97	SRF	-28.173	-107.547	autumn	0.0185567
97	DCM	-28.173	-107.547	autumn	0.213532
98	SRF	-25.813	-111.731	autumn	0.020004
98	DCM	-25.813	-111.731	autumn	0.188813
99	SRF	-21.1585	-104.837	autumn	0.0287595
99	DCM	-21.1585	-104.837	autumn	0.26326
100	SRF	-12.9579	-96.0346	autumn	0.301797
100	DCM	-12.9579	-96.0346	autumn	0.474997
102	SRF	-5.25924	-85.2121	autumn	0.271977
102	DCM	-5.25924	-85.2121	autumn	0.64474
106	SRF	0.0348	-84.607	spring	0.191895
106	DCM	0.0348	-84.607	spring	0.38997
109	SRF	2.02293	-84.5645	spring	0.276085
109	DCM	2.02293	-84.5645	spring	0.53471
110	SRF	-1.92914	-84.6109	spring	0.30944
110	DCM	-1.92914	-84.6109	spring	0.483505
111	SRF	-16.9638	-100.668	autumn	0.169715
111	DCM	-16.9638	-100.668	autumn	0.35899
112	SRF	-23.239	-129.509	autumn	0.0305307
112	DCM	-23.239	-129.509	autumn	0.21001
113	SRF	-23.1121	-134.933	autumn	0.16322
113	DCM	-23.1121	-134.933	autumn	0.25646
114	SRF	-23.1594	-134.924	autumn	0.12963
114	DCM	-23.1594	-134.924	autumn	0.16249
115	SRF	-23.2318	-134.95	winter	0.22486
115	DCM	-23.2318	-134.95	winter	0.22486
116	SRF	-23.2296	-134.961	winter	0.13273
116	DCM	-23.2296	-134.961	winter	0.18084
117	SRF	-23.1571	-135.022	winter	0.25704
117	DCM	-23.1571	-135.022	winter	0.31035
118	SRF	-23.1571	-135.018	winter	0.29749
118	DCM	-23.1571	-135.018	winter	0.34759
119	SRF	-23.0245	-134.923	winter	0.14757
119	DCM	-23.0245	-134.923	winter	0.16373
120	SRF	-23.0244	-134.923	winter	0.066985
120	DCM	-23.0244	-134.923	winter	0.048331
121	SRF	-23.0731	-135.018	winter	0.0404735
121	DCM	-23.0731	-135.018	winter	0.0437935
122	SRF	-8.98745	-139.231	winter	0.180715
122	DCM	-8.98745	-139.231	winter	0.314335
123	SRF	-8.89983	-140.288	winter	0.295753
123	DCM	-8.89983	-140.288	winter	0.346727
124	SRF	-9.14917	-140.511	winter	0.348497
124	DCM	-9.14917	-140.511	winter	0.425951
125	SRF	-8.90237	-142.596	winter	0.186875
125	DCM	-8.90237	-142.596	winter	0.346935
126	SRF	-11.9765	-151.15	winter	0.168717
126	DCM	-11.9765	-151.15	winter	0.35202
127	SRF	-6.62969	-152.488	winter	0.275837
127	DCM	-6.62969	-152.488	winter	0.40969
128	SRF	0.016625	-153.709	winter	0.351243
128	DCM	0.016625	-153.709	winter	0.452003
129	SRF	6.70617	-153.081	summer	0.13853
129	DCM	6.70617	-153.081	summer	0.305745
130	SRF	11.2641	-152.408	summer	0.0220015
130	DCM	11.2641	-152.408	summer	0.296665
131	SRF	22.7439	-158.012	autumn	0.0416965
131	DCM	22.7439	-158.012	autumn	0.1803
132	SRF	31.4989	-159.056	autumn	0.0411475
132	DCM	31.4989	-159.056	autumn	0.23888
133	SRF	35.3946	-127.75	autumn	0.044529
133	DCM	35.3946	-127.75	autumn	0.64503
134	SRF	32.7135	-121.997	autumn	0.39648
134	DCM	32.7135	-121.997	autumn	0.410065
135	SRF	32.9914	-121.819	autumn	0.38413
135	DCM	32.9914	-121.819	autumn	0.488345
136	SRF	17.0581	-118.901	autumn	0.21722
136	DCM	17.0581	-118.901	autumn	0.4381
137	SRF	14.198	-116.674	autumn	0.27053
137	DCM	14.198	-116.674	autumn	0.592015
138	SRF	6.33286	-102.988	autumn	0.0204745
138	DCM	6.33286	-102.988	autumn	0.37006
139	SRF	6.4888	-94.9962	autumn	0.56179
139	DCM	6.4888	-94.9962	autumn	0.6998
140	SRF	7.4172	-79.3117	winter	0.0819985
140	DCM	7.4172	-79.3117	winter	0.465815
141	SRF	9.84597	-80.0804	winter	0.0961575
141	DCM	9.84597	-80.0804	winter	0.204735
142	SRF	25.5766	-88.4262	winter	0.176075
142	DCM	25.5766	-88.4262	winter	0.19481
143	SRF	29.761	-79.6409	winter	0.146295
143	DCM	29.761	-79.6409	winter	0.16163
144	SRF	36.3505	-72.8129	winter	0.19743
144	DCM	36.3505	-72.8129	winter	0.19032
145	SRF	39.2134	-70.0384	winter	0.315315
145	DCM	39.2134	-70.0384	winter	0.312805
146	SRF	34.7625	-71.2461	winter	0.15052
146	DCM	34.7625	-71.2461	winter	0.26116
147	SRF	33.0101	-66.5527	winter	0.16896
147	DCM	33.0101	-66.5527	winter	0.21528
148	SRF	31.7599	-64.1831	winter	0.14055
148	DCM	31.7599	-64.1831	winter	0.21027
149	SRF	34.0782	-49.8668	winter	0.196455
149	DCM	34.0782	-49.8668	winter	0.295915
150	SRF	35.8718	-37.2023	winter	0.236893
150	DCM	35.8718	-37.2023	winter	0.352743
151	SRF	36.1651	-28.9878	winter	0.042577
151	DCM	36.1651	-28.9878	winter	0.240185
152	SRF	43.6845	-16.8443	winter	0.313507
152	DCM	43.6845	-16.8443	winter	0.35374
155	SRF	54.5402	-16.789	spring	0.50148
155	DCM	54.5402	-16.789	spring	0.776262
158	SRF	67.1469	0.370417	spring	0.854395
158	DCM	67.1469	0.370417	spring	0.92264
163	SRF	76.1848	1.48985	spring	6.9152
163	DCM	76.1848	1.48985	spring	7.3065
168	SRF	72.5682	44.1203	summer	0.26042
168	DCM	72.5682	44.1203	summer	1.2516
173	SRF	78.9378	79.2338	summer	0.036924
173	DCM	78.9378	79.2338	summer	3.7098
175	SRF	79.2168	66.4492	summer	1.2645
175	DCM	79.2168	66.4492	summer	1.65284
178	SRF	77.2318	73.2141	summer	0.0695317
178	DCM	77.2318	73.2141	summer	0.203208
180	SRF	74.8141	76.2056	summer	0.36266
180	DCM	74.8141	76.2056	summer	1.0967
188	SRF	78.3156	91.6877	summer	1.7215
188	DCM	78.3156	91.6877	summer	1.9421
189	SRF	77.9382	116.872	summer	0.56514
189	DCM	77.9382	116.872	summer	0.96706
191	SRF	71.5692	160.94	summer	0.3214
191	DCM	71.5692	160.94	summer	0.36032
193	SRF	71.1087	174.906	summer	0.57834
193	DCM	71.1087	174.906	summer	0.62166
194	SRF	73.3681	-168.475	summer	0.146055
194	DCM	73.3681	-168.475	summer	0.39285
196	SRF	71.9071	-154.919	summer	0.63606
196	DCM	71.9071	-154.919	summer	0.58561
201	SRF	74.3208	-85.7637	autumn	0.675437
201	DCM	74.3208	-85.7637	autumn	1.10592
205	SRF	72.4586	-71.8914	autumn	1.01763
205	DCM	72.4586	-71.8914	autumn	1.34315
206	SRF	70.9552	-53.5684	autumn	0.77131
206	DCM	70.9552	-53.5684	autumn	0.742577
208	SRF	69.1162	-51.5632	autumn	0.28527
208	DCM	69.1162	-51.5632	autumn	0.28527
209	SRF	64.7439	-53.0763	autumn	0.78363
209	DCM	64.7439	-53.0763	autumn	0.79498
210	SRF	61.5303	-55.9932	autumn	0.64209
210	DCM	61.5303	-55.9932	autumn	0.626665
